# Supplementary material for: Poly[(μ3-5-amino­isophthalato-κ4 O,O′:O′′:O′′′)[μ2-1,2-bis­(4-pyrid­yl)ethane-κ2 N:N′]cobalt(II)]
Source: Acta Crystallogr Sect E Struct Rep Online. 2010 Aug 11;66(Pt 9):m1069–70. doi: 10.1107/S1600536810030710 (PMC3007865; doi:10.1107/S1600536810030710)
Supplement: Supplementary file 1 [file e-66-m1069-sup1.cif]

##############################################################################
###                                                                        ###
###        Electronic paper (Acta Crystallographica Section E)             ###
###                                                                        ###
##############################################################################
#                                                                            #
# This CIF contains the data in a paper accepted for publication in Acta     #
# Crystallographica Section E. It conforms to the requirements of Notes      #
# for Authors for Section E, and has been peer reviewed under the auspices   #
# of the IUCr Commission on Journals.                                        #
#                                                                            #
# Full details of the Crystallographic Information File format               #
# are given in the paper "The Crystallographic Information File (CIF):       #
# a New Standard Archive File for Crystallography" by S. R. Hall, F. H.      #
# Allen and I. D. Brown [Acta Cryst. (1991), A47, 655-685].                  #
#                                                                            #
# The current version of the core CIF dictionary is obtainable from          #
# ftp://ftp.iucr.org/pub/cif_core.dic. The current version number is 2.4.    #
#                                                                            #
# Software is freely available for graphical display of the structure(s) in  #
# this CIF.  For information consult the CIF home page http://www.iucr.org/  #
# cif/home.html                                                              #
#                                                                            #
# This file may be used for bona fide research purposes within the           #
# scientific community so long as proper attribution is given to the journal # 
# article from which it was obtained.                                        #
#                                                                            #
##############################################################################
                                             
data_global
_audit_creation_method     'PLATON <TABLE ACC> option'
_journal_date_recd_electronic     2010-07-26
_journal_date_accepted     2010-08-02
_journal_name_full     'Acta Crystallographica, Section E'
_journal_year     2010
_journal_volume     66
_journal_issue      9
_journal_page_first     m1069
_journal_page_last     m1070
_journal_paper_category     QM
_journal_coeditor_code     XU5004
_publ_contact_author_name     'Fwu Ming Shen'
_publ_contact_author_address
;
Department of Biotechnology
Yuanpei University
No.306, Yuanpei St., HsinChu
Taiwan 30015
;
_publ_contact_author_email     'fmshen@mail.ypu.edu.tw'
_publ_contact_author_fax     ?
_publ_contact_author_phone     ?
_publ_section_title
;\
Poly[(\m~3~-5-aminoisophthalato-\k^4^<i>O</i>,<i>O</i>':<i>O</i>'':<i>O</i>''')\
[\m~2~-1,2-bis(4-pyridyl)ethane-\k^2^<i>N</i>:<i>N</i>']cobalt(II)]
;
loop_
    _publ_author_name
    _publ_author_address
    'Lush, Shie Fu'
;
General Education Center
Yuanpei University
Hsinchu 30015
Taiwan
;
    'Shen, Fwu Ming'
;
Department of Biotechnology
Yuanpei University
No. 306, Yuanpei St.
Hsinchu 30015
Taiwan
;
data_I
_chemical_name_systematic
;
Poly[(\m~3~-5-aminoisophthalato-
\k^4^<i>O</i>,<i>O</i>':<i>O</i>'':<i>O</i>''')[\m~2~-1,2-bis(4-
pyridyl)ethane-\k^2^<i>N</i>:<i>N</i>']cobalt(II)]
;
_chemical_name_common     ?
_chemical_formula_moiety     'C20 H17 Co N3 O4'
_chemical_formula_sum     'C20 H17 Co N3 O4'
_chemical_formula_structural     ?
_chemical_formula_iupac     '[Co (C8 H5 N O4) (C12 H12 N2)]'
_chemical_formula_weight     422.30
_chemical_melting_point     ?
_symmetry_cell_setting     triclinic
_symmetry_space_group_name_H-M     'P -1'
_symmetry_space_group_name_Hall     '-P 1'
loop_
    _symmetry_equiv_pos_site_id
    _symmetry_equiv_pos_as_xyz
    1 x,y,z
    2 -x,-y,-z
_cell_length_a     9.9093(2)
_cell_length_b     10.0755(2)
_cell_length_c     10.5065(3)
_cell_angle_alpha     78.3010(10)
_cell_angle_beta     83.5600(10)
_cell_angle_gamma     68.074(2)
_cell_volume     952.12(4)
_cell_formula_units_Z     2
_cell_measurement_reflns_used     6854
_cell_measurement_theta_min     2.04
_cell_measurement_theta_max     25.03
_cell_measurement_temperature     298
_cell_special_details
;
;
_exptl_crystal_description     'prism'
_exptl_crystal_colour     'purple'
_exptl_crystal_size_max     0.220
_exptl_crystal_size_mid     0.180
_exptl_crystal_size_min     0.080
_exptl_crystal_size_rad     ?
_exptl_crystal_density_diffrn     1.473
_exptl_crystal_density_meas     ?
_exptl_crystal_density_method     'Not Measured'
_exptl_crystal_F_000     434
_exptl_absorpt_coefficient_mu     0.933
_exptl_absorpt_correction_type     multi-scan
_exptl_absorpt_process_details     '(SCALEPACK; Otwinowski & Minor, 1997)'
_exptl_absorpt_correction_T_min     0.732
_exptl_absorpt_correction_T_max     0.840
_exptl_special_details
;
;
_diffrn_ambient_temperature     298
_diffrn_radiation_type     'MoK\a'
_diffrn_radiation_wavelength     0.71073
_diffrn_radiation_source     'fine-focus sealed tube'
_diffrn_radiation_monochromator     graphite
_diffrn_measurement_device_type     'Nonius KappaCCD'
_diffrn_measurement_method     \w/2\q
_diffrn_detector_area_resol_mean     9
_diffrn_reflns_number     7715
_diffrn_reflns_av_R_equivalents     0.0381
_diffrn_reflns_av_sigmaI/netI     0.0415
_diffrn_reflns_theta_min     2.21
_diffrn_reflns_theta_max     25.03
_diffrn_reflns_theta_full     25.03
_diffrn_measured_fraction_theta_max     0.996
_diffrn_measured_fraction_theta_full     0.996
_diffrn_reflns_limit_h_min     -11
_diffrn_reflns_limit_h_max     11
_diffrn_reflns_limit_k_min     -11
_diffrn_reflns_limit_k_max     11
_diffrn_reflns_limit_l_min     -12
_diffrn_reflns_limit_l_max     12
_diffrn_reflns_reduction_process
;
;
_refine_special_details
;
Refinement on <i>F</i>^2^ for ALL reflections except those flagged by the user
for potential systematic errors. Weighted <i>R</i>-factors <i>wR</i> and all
goodnesses of fit <i>S</i> are based on <i>F</i>^2^, conventional
<i>R</i>-factors <i>R</i> are based on <i>F</i>, with <i>F</i> set to zero for
negative <i>F</i>^2^. The observed criterion of <i>F</i>^2^ > \s(<i>F</i>^2^)
is used only for calculating -<i>R</i>-factor-obs <i>etc</i>. and is not
relevant to the choice of reflections for refinement. <i>R</i>-factors based
on <i>F</i>^2^ are statistically about twice as large as those based on
<i>F</i>, and <i>R</i>-factors based on ALL data will be even larger.
;
_reflns_number_total     3356
_reflns_number_gt     3003
_reflns_threshold_expression     I>2\s(I)
_refine_ls_structure_factor_coef     Fsqd
_refine_ls_matrix_type     full
_refine_ls_R_factor_all     0.0439
_refine_ls_R_factor_gt     0.0347
_refine_ls_wR_factor_gt     0.1011
_refine_ls_wR_factor_ref     0.1198
_refine_ls_goodness_of_fit_ref     1.157
_refine_ls_restrained_S_all     1.157
_refine_ls_number_reflns     3356
_refine_ls_number_parameters     253
_refine_ls_number_restraints     0
_refine_ls_number_constraints     ?
_refine_ls_hydrogen_treatment     constr
_refine_ls_weighting_scheme     calc
_refine_ls_weighting_details
         'calc w=1/[\s^2^(Fo^2^)+(0.0694P)^2^+0.2452P] where P=(Fo^2^+2Fc^2^)/3'
_atom_sites_solution_hydrogens     geom
_atom_sites_solution_primary     direct
_atom_sites_solution_secondary     difmap
_refine_ls_shift/su_max     0.000
_refine_ls_shift/su_mean     0.000
_refine_diff_density_max     0.575
_refine_diff_density_min     -0.604
_refine_ls_extinction_method     'none'
loop_
    _atom_type_symbol
    _atom_type_description
    _atom_type_scat_dispersion_real
    _atom_type_scat_dispersion_imag
    _atom_type_scat_source
    O O 0.0106 0.0060 'International Tables Vol C Tables 4.2.6.8 and 6.1.1.4'
    N N 0.0061 0.0033 'International Tables Vol C Tables 4.2.6.8 and 6.1.1.4'
    Co Co 0.3494 0.9721 'International Tables Vol C Tables 4.2.6.8 and 6.1.1.4'
    H H 0.0000 0.0000 'International Tables Vol C Tables 4.2.6.8 and 6.1.1.4'
    C C 0.0033 0.0016 'International Tables Vol C Tables 4.2.6.8 and 6.1.1.4'
_computing_data_collection     'COLLECT (Nonius, 2000)'
_computing_cell_refinement     'SCALEPACK (Otwinowski & Minor 1997)'
_computing_data_reduction     'DENZO and SCALEPACK (Otwinowski & Minor 1997)'
_computing_structure_solution     'SHELXS97 (Sheldrick, 2008)'
_computing_structure_refinement     'SHELXL97 (Sheldrick, 2008)'
_computing_molecular_graphics     'PLATON (Spek, 2009)'
_computing_publication_material     'PLATON (Spek, 2009)'
loop_
    _atom_site_type_symbol
    _atom_site_label
    _atom_site_fract_x
    _atom_site_fract_y
    _atom_site_fract_z
    _atom_site_U_iso_or_equiv
    _atom_site_thermal_displace_type
    _atom_site_calc_flag
    _atom_site_refinement_flags
    _atom_site_occupancy
    Co Co1 -0.03642(4) 0.35863(3) 0.37674(3) 0.02340(10)
                                                       Uani . . 1.000
    O O1 -0.1184(2) 0.57793(18) 0.31360(18) 0.0285(6) Uani . . 1.000
    O O2 -0.0962(2) 0.6739(2) 0.47933(18) 0.0323(6) Uani . . 1.000
    O O3 0.0094(2) 1.1365(2) 0.36324(18) 0.0308(6) Uani . . 1.000
    O O4 -0.1437(2) 1.3060(2) 0.2285(2) 0.0359(6) Uani . . 1.000
    N N1 0.1467(2) 0.3521(2) 0.2393(2) 0.0279(7) Uani . . 1.000
    N N2 0.7840(3) 0.3556(3) -0.4846(2) 0.0317(7) Uani . . 1.000
    N N3 -0.2170(3) 0.9890(3) -0.0716(2) 0.0406(9) Uani . . 1.000
    C C1 0.2784(3) 0.2469(3) 0.2530(3) 0.0358(9) Uani . . 1.000
    C C2 0.3902(3) 0.2352(3) 0.1606(3) 0.0395(9) Uani . . 1.000
    C C3 0.3706(3) 0.3366(3) 0.0468(3) 0.0355(9) Uani . . 1.000
    C C4 0.2349(3) 0.4469(4) 0.0337(3) 0.0423(10) Uani . . 1.000
    C C5 0.1282(3) 0.4506(3) 0.1293(3) 0.0381(9) Uani . . 1.000
    C C6 0.4901(3) 0.3287(4) -0.0575(3) 0.0493(10) Uani . . 1.000
    C C7 0.4432(4) 0.3491(5) -0.1921(3) 0.0622(16) Uani . . 1.000
    C C8 0.5608(3) 0.3512(4) -0.2951(3) 0.0434(10) Uani . . 1.000
    C C9 0.5940(4) 0.4743(4) -0.3398(4) 0.0577(12) Uani . . 1.000
    C C10 0.7050(4) 0.4714(4) -0.4323(3) 0.0490(11) Uani . . 1.000
    C C11 0.7517(3) 0.2363(3) -0.4412(3) 0.0435(10) Uani . . 1.000
    C C12 0.6425(4) 0.2314(4) -0.3494(3) 0.0491(11) Uani . . 1.000
    C C13 -0.1119(3) 0.6807(3) 0.3616(3) 0.0247(8) Uani . . 1.000
    C C14 -0.1282(3) 0.8214(3) 0.2696(3) 0.0252(8) Uani . . 1.000
    C C15 -0.1013(3) 0.9306(3) 0.3130(3) 0.0269(8) Uani . . 1.000
    C C16 -0.1136(3) 1.0592(3) 0.2279(3) 0.0266(8) Uani . . 1.000
    C C17 -0.0809(3) 1.1747(3) 0.2751(3) 0.0267(8) Uani . . 1.000
    C C18 -0.1542(3) 1.0802(3) 0.1017(3) 0.0295(8) Uani . . 1.000
    C C19 -0.1780(3) 0.9694(3) 0.0556(3) 0.0289(8) Uani . . 1.000
    C C20 -0.1643(3) 0.8411(3) 0.1413(3) 0.0274(8) Uani . . 1.000
    H H1 0.29510 0.17810 0.32900 0.0430 Uiso calc R 1.000
    H H2 0.47920 0.15920 0.17450 0.0470 Uiso calc R 1.000
    H H3A -0.23300 0.92110 -0.09820 0.0490 Uiso calc R 1.000
    H H3B -0.22510 1.06900 -0.12380 0.0490 Uiso calc R 1.000
    H H4 0.21640 0.51860 -0.04030 0.0510 Uiso calc R 1.000
    H H5 0.03820 0.52540 0.11730 0.0460 Uiso calc R 1.000
    H H6A 0.52950 0.40260 -0.05370 0.0590 Uiso calc R 1.000
    H H6B 0.56780 0.23490 -0.03870 0.0590 Uiso calc R 1.000
    H H7A 0.36110 0.43990 -0.20910 0.0750 Uiso calc R 1.000
    H H7B 0.41040 0.27120 -0.19800 0.0750 Uiso calc R 1.000
    H H9 0.54140 0.55930 -0.30760 0.0690 Uiso calc R 1.000
    H H10 0.72570 0.55580 -0.45960 0.0590 Uiso calc R 1.000
    H H11 0.80580 0.15250 -0.47470 0.0520 Uiso calc R 1.000
    H H12 0.62370 0.14580 -0.32390 0.0590 Uiso calc R 1.000
    H H15 -0.07540 0.91760 0.39830 0.0320 Uiso calc R 1.000
    H H18 -0.16590 1.16830 0.04670 0.0350 Uiso calc R 1.000
    H H20 -0.17950 0.76670 0.11240 0.0330 Uiso calc R 1.000
loop_
    _atom_site_aniso_label
    _atom_site_aniso_U_11
    _atom_site_aniso_U_22
    _atom_site_aniso_U_33
    _atom_site_aniso_U_12
    _atom_site_aniso_U_13
    _atom_site_aniso_U_23
    Co1 0.0327(2) 0.0192(2) 0.0210(2) -0.0133(2) 0.0040(2) -0.0048(2)
    O1 0.0409(10) 0.0202(9) 0.0278(10) -0.0143(8) -0.0001(8) -0.0062(8)
    O2 0.0487(11) 0.0302(11) 0.0229(10) -0.0211(9) -0.0035(9) -0.0009(8)
    O3 0.0425(11) 0.0253(10) 0.0294(10) -0.0169(8) -0.0038(9) -0.0052(8)
    O4 0.0529(12) 0.0208(10) 0.0365(11) -0.0157(9) -0.0079(10) -0.0025(8)
    N1 0.0343(12) 0.0288(12) 0.0216(11) -0.0134(10) 0.0039(9) -0.0057(9)
    N2 0.0359(12) 0.0333(13) 0.0279(12) -0.0167(10) 0.0082(10) -0.0067(10)
    N3 0.0644(17) 0.0355(14) 0.0287(13) -0.0250(13) -0.0137(12) -0.0003(11)
    C1 0.0415(16) 0.0321(16) 0.0280(15) -0.0108(13) 0.0031(13) 0.0001(12)
    C2 0.0342(15) 0.0410(17) 0.0355(17) -0.0062(13) 0.0022(13) -0.0059(14)
    C3 0.0336(15) 0.0454(18) 0.0281(15) -0.0158(13) 0.0058(12) -0.0088(13)
    C4 0.0431(17) 0.0459(18) 0.0262(15) -0.0104(14) 0.0074(13) 0.0040(13)
    C5 0.0336(15) 0.0386(17) 0.0305(16) -0.0043(12) 0.0056(12) -0.0011(13)
    C6 0.0356(16) 0.072(2) 0.0366(18) -0.0191(16) 0.0097(14) -0.0081(16)
    C7 0.0402(18) 0.116(4) 0.0359(19) -0.037(2) 0.0131(15) -0.016(2)
    C8 0.0347(15) 0.071(2) 0.0256(15) -0.0241(16) 0.0068(13) -0.0057(15)
    C9 0.063(2) 0.062(2) 0.054(2) -0.0273(19) 0.0290(18) -0.0309(19)
    C10 0.060(2) 0.0447(19) 0.053(2) -0.0313(16) 0.0259(17) -0.0232(16)
    C11 0.0495(18) 0.0369(17) 0.0438(19) -0.0200(14) 0.0148(15) -0.0068(14)
    C12 0.0530(19) 0.049(2) 0.046(2) -0.0283(16) 0.0121(16) 0.0020(16)
    C13 0.0282(12) 0.0216(13) 0.0252(14) -0.0116(10) 0.0023(10) -0.0031(11)
    C14 0.0314(13) 0.0192(13) 0.0269(14) -0.0122(10) 0.0006(11) -0.0029(10)
    C15 0.0379(14) 0.0213(13) 0.0231(13) -0.0121(11) -0.0015(11) -0.0044(10)
    C16 0.0344(13) 0.0210(13) 0.0269(14) -0.0128(11) 0.0012(11) -0.0057(11)
    C17 0.0367(14) 0.0243(14) 0.0215(13) -0.0157(11) 0.0054(11) -0.0039(11)
    C18 0.0387(14) 0.0219(14) 0.0272(14) -0.0118(11) -0.0013(12) -0.0011(11)
    C19 0.0350(14) 0.0285(14) 0.0255(14) -0.0141(11) -0.0034(11) -0.0032(11)
    C20 0.0357(14) 0.0234(13) 0.0281(14) -0.0141(11) -0.0020(12) -0.0082(11)
_geom_special_details
;
Bond distances, angles <i>etc</i>. have been calculated using the rounded
fractional coordinates. All su's are estimated from the variances of the
(full) variance-covariance matrix. The cell e.s.d.'s are taken into account in
the estimation of distances, angles and torsion angles
;
loop_
    _geom_bond_atom_site_label_1
    _geom_bond_atom_site_label_2
    _geom_bond_site_symmetry_1
    _geom_bond_site_symmetry_2
    _geom_bond_distance
    _geom_bond_publ_flag
    Co1 N1 . . 2.178(2) yes
    Co1 N2 . 1_456 2.175(3) yes
    Co1 O1 . . 2.0416(18) yes
    Co1 O2 . 2_566 2.011(2) yes
    Co1 O3 . 1_545 2.1426(19) yes
    Co1 O4 . 1_545 2.228(2) yes
    O1 C13 . . 1.265(3) no
    O2 C13 . . 1.249(4) no
    O3 C17 . . 1.261(4) no
    O4 C17 . . 1.252(3) no
    N1 C1 . . 1.340(4) no
    N1 C5 . . 1.342(4) no
    N2 C10 . . 1.326(5) no
    N2 C11 . . 1.337(4) no
    N3 C19 . . 1.388(4) no
    N3 H3A . . 0.8600 no
    N3 H3B . . 0.8600 no
    C1 C2 . . 1.375(4) no
    C2 C3 . . 1.386(4) no
    C3 C6 . . 1.511(5) no
    C3 C4 . . 1.388(5) no
    C4 C5 . . 1.370(4) no
    C6 C7 . . 1.489(5) no
    C7 C8 . . 1.502(5) no
    C8 C12 . . 1.373(5) no
    C8 C9 . . 1.379(5) no
    C9 C10 . . 1.380(6) no
    C11 C12 . . 1.375(5) no
    C13 C14 . . 1.509(4) no
    C14 C20 . . 1.390(4) no
    C14 C15 . . 1.393(4) no
    C15 C16 . . 1.389(4) no
    C16 C17 . . 1.502(4) no
    C16 C18 . . 1.381(4) no
    C18 C19 . . 1.406(4) no
    C19 C20 . . 1.387(4) no
    C1 H1 . . 0.9300 no
    C2 H2 . . 0.9300 no
    C4 H4 . . 0.9300 no
    C5 H5 . . 0.9300 no
    C6 H6A . . 0.9700 no
    C6 H6B . . 0.9700 no
    C7 H7A . . 0.9700 no
    C7 H7B . . 0.9700 no
    C9 H9 . . 0.9300 no
    C10 H10 . . 0.9300 no
    C11 H11 . . 0.9300 no
    C12 H12 . . 0.9300 no
    C15 H15 . . 0.9300 no
    C18 H18 . . 0.9300 no
    C20 H20 . . 0.9300 no
loop_
    _geom_contact_atom_site_label_1
    _geom_contact_atom_site_label_2
    _geom_contact_distance
    _geom_contact_site_symmetry_1
    _geom_contact_site_symmetry_2
    _geom_contact_publ_flag
    Co1 C15 3.893(3) . 2_566 no
    Co1 H15 3.1900 . 2_566 no
    O1 O4 3.151(3) . 1_545 no
    O1 N1 2.913(3) . . no
    O1 N2 3.111(3) . 1_456 no
    O1 C5 2.995(4) . . no
    O1 C10 3.246(4) . 1_456 no
    O1 O2 3.235(3) . 2_566 no
    O1 C7 3.362(5) . 2_565 no
    O2 O1 3.235(3) . 2_566 no
    O2 C10 3.276(5) . 1_456 no
    O2 O3 3.155(3) . 2_576 no
    O2 N2 3.001(4) . 2_665 no
    O2 C1 3.241(4) . 2_566 no
    O2 N1 2.917(3) . 2_566 no
    O3 N1 2.988(3) . 1_565 no
    O3 C1 3.269(4) . 1_565 no
    O3 N2 3.060(3) . 1_466 no
    O3 C11 3.082(4) . 1_466 no
    O3 O2 3.155(3) . 2_576 no
    O4 C4 3.271(4) . 2_575 no
    O4 O1 3.151(3) . 1_565 no
    O4 N2 3.116(3) . 1_466 no
    O4 N1 3.099(3) . 1_565 no
    O1 H5 2.4600 . . no
    O1 H20 2.5000 . . no
    O1 H10 2.7100 . 1_456 no
    O1 H7A 2.8300 . 2_565 no
    O2 H15 2.5100 . . no
    O2 H10 2.4400 . 1_456 no
    O2 H1 2.8800 . 2_566 no
    O3 H15 2.5900 . . no
    O3 H15 2.5600 . 2_576 no
    O3 H11 2.4700 . 1_466 no
    O3 H11 2.8800 . 2_665 no
    O4 H18 2.6500 . . no
    O4 H4 2.3500 . 2_575 no
    O4 H7A 2.6500 . 2_575 no
    N1 O1 2.913(3) . . no
    N1 O3 2.988(3) . 1_545 no
    N1 O4 3.099(3) . 1_545 no
    N1 C17 3.312(4) . 1_545 no
    N1 O2 2.917(3) . 2_566 no
    N2 O1 3.111(3) . 1_654 no
    N2 O3 3.060(3) . 1_644 no
    N2 O4 3.116(3) . 1_644 no
    N2 C17 3.282(4) . 1_644 no
    N2 O2 3.001(4) . 2_665 no
    N3 C16 3.405(4) . 2_575 no
    N3 H6B 2.6500 . 1_465 no
    C4 O4 3.271(4) . 2_575 no
    C7 O1 3.362(5) . 2_565 no
    C10 O2 3.276(5) . 1_654 no
    C10 C13 3.543(5) . 1_654 no
    C11 C17 3.301(4) . 1_644 no
    C11 C15 3.524(4) . 2_665 no
    C11 O3 3.082(4) . 1_644 no
    C13 C10 3.543(5) . 1_456 no
    C15 C11 3.524(4) . 2_665 no
    C15 Co1 3.893(3) . 2_566 no
    C16 N3 3.405(4) . 2_575 no
    C17 C11 3.301(4) . 1_466 no
    C17 N2 3.282(4) . 1_466 no
    C18 C18 3.573(4) . 2_575 no
    C18 C19 3.421(4) . 2_575 no
    C19 C18 3.421(4) . 2_575 no
    C1 H3A 2.7500 . 2_565 no
    C2 H3A 2.8000 . 2_565 no
    C4 H7A 2.7100 . . no
    C6 H6A 3.0900 . 2_665 no
    C7 H4 2.8200 . . no
    C9 H6A 3.0000 . . no
    C11 H15 3.0400 . 2_665 no
    C12 H3B 2.7500 . 1_645 no
    C13 H10 2.7500 . 1_456 no
    C17 H11 2.7400 . 1_466 no
    C18 H6B 2.9900 . 1_465 no
    C19 H6B 2.9900 . 1_465 no
    C20 H7B 3.0100 . 2_565 no
    H1 O2 2.8800 . 2_566 no
    H2 H6B 2.4000 . . no
    H3A H20 2.4200 . . no
    H3A C1 2.7500 . 2_565 no
    H3A C2 2.8000 . 2_565 no
    H3B C12 2.7500 . 1_465 no
    H3B H6B 2.3300 . 1_465 no
    H3B H12 2.5400 . 1_465 no
    H3B H18 2.4400 . . no
    H4 C7 2.8200 . . no
    H4 H7A 2.2300 . . no
    H4 O4 2.3500 . 2_575 no
    H5 O1 2.4600 . . no
    H5 H20 2.5700 . . no
    H6A C9 3.0000 . . no
    H6A C6 3.0900 . 2_665 no
    H6A H6A 2.3200 . 2_665 no
    H6B N3 2.6500 . 1_645 no
    H6B C18 2.9900 . 1_645 no
    H6B C19 2.9900 . 1_645 no
    H6B H2 2.4000 . . no
    H6B H3B 2.3300 . 1_645 no
    H7A C4 2.7100 . . no
    H7A H4 2.2300 . . no
    H7A H9 2.5300 . . no
    H7A O1 2.8300 . 2_565 no
    H7A O4 2.6500 . 2_575 no
    H7B H12 2.4200 . . no
    H7B C20 3.0100 . 2_565 no
    H7B H20 2.5000 . 2_565 no
    H9 H7A 2.5300 . . no
    H10 O1 2.7100 . 1_654 no
    H10 O2 2.4400 . 1_654 no
    H10 C13 2.7500 . 1_654 no
    H11 O3 2.4700 . 1_644 no
    H11 C17 2.7400 . 1_644 no
    H11 O3 2.8800 . 2_665 no
    H12 H3B 2.5400 . 1_645 no
    H12 H7B 2.4200 . . no
    H15 O2 2.5100 . . no
    H15 O3 2.5900 . . no
    H15 Co1 3.1900 . 2_566 no
    H15 O3 2.5600 . 2_576 no
    H15 C11 3.0400 . 2_665 no
    H18 O4 2.6500 . . no
    H18 H3B 2.4400 . . no
    H20 O1 2.5000 . . no
    H20 H3A 2.4200 . . no
    H20 H5 2.5700 . . no
    H20 H7B 2.5000 . 2_565 no
loop_
    _geom_angle_atom_site_label_1
    _geom_angle_atom_site_label_2
    _geom_angle_atom_site_label_3
    _geom_angle_site_symmetry_1
    _geom_angle_site_symmetry_2
    _geom_angle_site_symmetry_3
    _geom_angle
    _geom_angle_publ_flag
    O1 Co1 N1 . . . 87.24(8) no
    O1 Co1 N2 . . 1_456 95.05(9) no
    O1 Co1 O3 . . 1_545 154.55(8) no
    O1 Co1 O4 . . 1_545 95.00(8) no
    O1 Co1 C17 . . 1_545 124.90(9) no
    O1 Co1 O2 . . 2_566 105.91(8) no
    N1 Co1 N2 . . 1_456 177.68(9) no
    O3 Co1 N1 1_545 . . 87.51(7) no
    O4 Co1 N1 1_545 . . 89.38(8) no
    N1 Co1 C17 . . 1_545 89.68(9) no
    O2 Co1 N1 2_566 . . 88.18(8) no
    O3 Co1 N2 1_545 . 1_456 90.27(9) no
    O4 Co1 N2 1_545 . 1_456 90.08(9) no
    N2 Co1 C17 1_456 . 1_545 88.72(10) no
    O2 Co1 N2 2_566 . 1_456 91.52(9) no
    O3 Co1 O4 1_545 . 1_545 60.05(7) no
    O3 Co1 C17 1_545 . 1_545 30.19(9) no
    O2 Co1 O3 2_566 . 1_545 98.80(8) no
    O4 Co1 C17 1_545 . 1_545 29.93(9) no
    O2 Co1 O4 2_566 . 1_545 158.80(7) no
    O2 Co1 C17 2_566 . 1_545 128.97(9) no
    Co1 O1 C13 . . . 130.47(19) no
    Co1 O2 C13 2_566 . . 148.9(2) no
    Co1 O3 C17 1_565 . . 91.12(17) no
    Co1 O4 C17 1_565 . . 87.48(18) no
    Co1 N1 C1 . . . 123.40(18) no
    Co1 N1 C5 . . . 120.13(18) no
    C1 N1 C5 . . . 116.3(2) no
    C10 N2 C11 . . . 115.9(3) no
    Co1 N2 C10 1_654 . . 121.2(2) no
    Co1 N2 C11 1_654 . . 122.7(2) no
    C19 N3 H3B . . . 120.00 no
    H3A N3 H3B . . . 120.00 no
    C19 N3 H3A . . . 120.00 no
    N1 C1 C2 . . . 123.5(3) no
    C1 C2 C3 . . . 120.1(3) no
    C2 C3 C4 . . . 116.3(3) no
    C2 C3 C6 . . . 122.1(3) no
    C4 C3 C6 . . . 121.5(3) no
    C3 C4 C5 . . . 120.3(3) no
    N1 C5 C4 . . . 123.5(3) no
    C3 C6 C7 . . . 114.5(3) no
    C6 C7 C8 . . . 113.7(3) no
    C9 C8 C12 . . . 116.0(3) no
    C7 C8 C12 . . . 122.5(3) no
    C7 C8 C9 . . . 121.6(4) no
    C8 C9 C10 . . . 120.1(3) no
    N2 C10 C9 . . . 124.0(4) no
    N2 C11 C12 . . . 123.2(3) no
    C8 C12 C11 . . . 120.8(3) no
    O2 C13 C14 . . . 118.6(3) no
    O1 C13 O2 . . . 124.4(3) no
    O1 C13 C14 . . . 117.0(3) no
    C13 C14 C15 . . . 119.3(3) no
    C13 C14 C20 . . . 120.9(3) no
    C15 C14 C20 . . . 119.7(3) no
    C14 C15 C16 . . . 119.5(3) no
    C17 C16 C18 . . . 120.5(3) no
    C15 C16 C18 . . . 120.6(3) no
    C15 C16 C17 . . . 118.9(3) no
    O3 C17 O4 . . . 121.1(3) no
    O3 C17 C16 . . . 118.6(3) no
    Co1 C17 O3 1_565 . . 58.69(14) no
    O4 C17 C16 . . . 120.3(3) no
    Co1 C17 O4 1_565 . . 62.59(15) no
    Co1 C17 C16 1_565 . . 174.0(2) no
    C16 C18 C19 . . . 120.5(3) no
    N3 C19 C18 . . . 120.9(3) no
    N3 C19 C20 . . . 120.9(3) no
    C18 C19 C20 . . . 118.3(3) no
    C14 C20 C19 . . . 121.4(3) no
    N1 C1 H1 . . . 118.00 no
    C2 C1 H1 . . . 118.00 no
    C1 C2 H2 . . . 120.00 no
    C3 C2 H2 . . . 120.00 no
    C3 C4 H4 . . . 120.00 no
    C5 C4 H4 . . . 120.00 no
    N1 C5 H5 . . . 118.00 no
    C4 C5 H5 . . . 118.00 no
    C3 C6 H6A . . . 109.00 no
    C3 C6 H6B . . . 109.00 no
    C7 C6 H6A . . . 109.00 no
    C7 C6 H6B . . . 109.00 no
    H6A C6 H6B . . . 108.00 no
    C6 C7 H7A . . . 109.00 no
    C6 C7 H7B . . . 109.00 no
    C8 C7 H7A . . . 109.00 no
    C8 C7 H7B . . . 109.00 no
    H7A C7 H7B . . . 108.00 no
    C8 C9 H9 . . . 120.00 no
    C10 C9 H9 . . . 120.00 no
    N2 C10 H10 . . . 118.00 no
    C9 C10 H10 . . . 118.00 no
    N2 C11 H11 . . . 118.00 no
    C12 C11 H11 . . . 118.00 no
    C8 C12 H12 . . . 120.00 no
    C11 C12 H12 . . . 120.00 no
    C14 C15 H15 . . . 120.00 no
    C16 C15 H15 . . . 120.00 no
    C16 C18 H18 . . . 120.00 no
    C19 C18 H18 . . . 120.00 no
    C14 C20 H20 . . . 119.00 no
    C19 C20 H20 . . . 119.00 no
loop_
    _geom_torsion_atom_site_label_1
    _geom_torsion_atom_site_label_2
    _geom_torsion_atom_site_label_3
    _geom_torsion_atom_site_label_4
    _geom_torsion_site_symmetry_1
    _geom_torsion_site_symmetry_2
    _geom_torsion_site_symmetry_3
    _geom_torsion_site_symmetry_4
    _geom_torsion
    _geom_torsion_publ_flag
    N1 Co1 O1 C13 . . . . -97.8(3) no
    N2 Co1 O1 C13 1_456 . . . 82.6(3) no
    O3 Co1 O1 C13 1_545 . . . -176.1(2) no
    O4 Co1 O1 C13 1_545 . . . 173.1(3) no
    C17 Co1 O1 C13 1_545 . . . 174.5(2) no
    O2 Co1 O1 C13 2_566 . . . -10.5(3) no
    O1 Co1 N1 C1 . . . . 155.5(2) no
    O1 Co1 N1 C5 . . . . -29.6(2) no
    O3 Co1 N1 C1 1_545 . . . -49.4(2) no
    O3 Co1 N1 C5 1_545 . . . 125.5(2) no
    O4 Co1 N1 C1 1_545 . . . -109.5(2) no
    O4 Co1 N1 C5 1_545 . . . 65.4(2) no
    C17 Co1 N1 C1 1_545 . . . -79.6(2) no
    C17 Co1 N1 C5 1_545 . . . 95.4(2) no
    O2 Co1 N1 C1 2_566 . . . 49.5(2) no
    O2 Co1 N1 C5 2_566 . . . -135.6(2) no
    O1 Co1 N2 C10 . . 1_456 1_456 -26.1(3) no
    O1 Co1 N2 C11 . . 1_456 1_456 157.9(2) no
    O1 Co1 O3 C17 . . 1_545 1_545 -15.4(3) no
    N1 Co1 O3 C17 . . 1_545 1_545 -93.66(18) no
    O1 Co1 O4 C17 . . 1_545 1_545 177.63(18) no
    N1 Co1 O4 C17 . . 1_545 1_545 90.45(18) no
    O1 Co1 C17 O3 . . 1_545 1_545 172.00(15) no
    O1 Co1 C17 O4 . . 1_545 1_545 -2.9(2) no
    N1 Co1 C17 O3 . . 1_545 1_545 85.58(17) no
    N1 Co1 C17 O4 . . 1_545 1_545 -89.30(17) no
    O1 Co1 O2 C13 . . 2_566 2_566 86.0(4) no
    N1 Co1 O2 C13 . . 2_566 2_566 172.6(4) no
    Co1 O1 C13 O2 . . . . -25.5(5) no
    Co1 O1 C13 C14 . . . . 156.1(2) no
    Co1 O2 C13 O1 2_566 . . . 97.8(4) no
    Co1 O2 C13 C14 2_566 . . . -83.8(4) no
    Co1 O3 C17 O4 1_565 . . . 5.3(3) no
    Co1 O3 C17 C16 1_565 . . . -173.9(3) no
    Co1 O4 C17 O3 1_565 . . . -5.1(3) no
    Co1 O4 C17 C16 1_565 . . . 174.1(3) no
    Co1 N1 C1 C2 . . . . 173.8(2) no
    C5 N1 C1 C2 . . . . -1.3(4) no
    Co1 N1 C5 C4 . . . . -174.8(2) no
    C1 N1 C5 C4 . . . . 0.5(4) no
    C11 N2 C10 C9 . . . . -0.8(5) no
    Co1 N2 C10 C9 1_654 . . . -177.1(3) no
    C10 N2 C11 C12 . . . . 0.9(5) no
    Co1 N2 C11 C12 1_654 . . . 177.1(3) no
    N1 C1 C2 C3 . . . . 1.0(5) no
    C1 C2 C3 C4 . . . . 0.2(5) no
    C1 C2 C3 C6 . . . . 179.9(3) no
    C2 C3 C4 C5 . . . . -0.9(5) no
    C6 C3 C4 C5 . . . . 179.4(3) no
    C2 C3 C6 C7 . . . . 133.5(4) no
    C4 C3 C6 C7 . . . . -46.8(5) no
    C3 C4 C5 N1 . . . . 0.6(5) no
    C3 C6 C7 C8 . . . . 176.0(3) no
    C6 C7 C8 C9 . . . . -80.7(5) no
    C6 C7 C8 C12 . . . . 98.6(4) no
    C7 C8 C9 C10 . . . . 178.5(3) no
    C12 C8 C9 C10 . . . . -0.9(5) no
    C7 C8 C12 C11 . . . . -178.4(3) no
    C9 C8 C12 C11 . . . . 1.0(5) no
    C8 C9 C10 N2 . . . . 0.9(6) no
    N2 C11 C12 C8 . . . . -1.0(5) no
    O1 C13 C14 C15 . . . . -170.9(3) no
    O1 C13 C14 C20 . . . . 6.7(4) no
    O2 C13 C14 C15 . . . . 10.6(4) no
    O2 C13 C14 C20 . . . . -171.8(3) no
    C13 C14 C15 C16 . . . . 178.8(3) no
    C20 C14 C15 C16 . . . . 1.2(5) no
    C13 C14 C20 C19 . . . . -179.3(3) no
    C15 C14 C20 C19 . . . . -1.7(5) no
    C14 C15 C16 C17 . . . . -178.6(3) no
    C14 C15 C16 C18 . . . . 1.0(5) no
    C15 C16 C17 O3 . . . . 28.8(4) no
    C15 C16 C17 O4 . . . . -150.4(3) no
    C18 C16 C17 O3 . . . . -150.7(3) no
    C18 C16 C17 O4 . . . . 30.1(5) no
    C15 C16 C18 C19 . . . . -2.6(5) no
    C17 C16 C18 C19 . . . . 176.9(3) no
    C16 C18 C19 N3 . . . . -179.2(3) no
    C16 C18 C19 C20 . . . . 2.1(5) no
    N3 C19 C20 C14 . . . . -178.7(3) no
    C18 C19 C20 C14 . . . . 0.1(5) no
loop_
    _geom_hbond_atom_site_label_D
    _geom_hbond_atom_site_label_H
    _geom_hbond_atom_site_label_A
    _geom_hbond_site_symmetry_A
    _geom_hbond_distance_DH
    _geom_hbond_distance_HA
    _geom_hbond_distance_DA
    _geom_hbond_angle_DHA
    _geom_hbond_publ_flag
    C4 H4 O4 2_575 0.93 2.35 3.271(4) 173 yes
    C5 H5 O1 . 0.93 2.46 2.995(4) 117 no
    C10 H10 O2 1_654 0.93 2.44 3.276(5) 150 yes
    C11 H11 O3 1_644 0.93 2.47 3.082(4) 124 no
    C15 H15 O3 2_576 0.93 2.56 3.487(4) 175 yes
    N3 H3A Cg4 2_565 0.86 2.92 3.765(3) 169 yes
    C11 H11 Cg3 1_644 0.93 2.65 3.019(3) 105 no
