# Supplementary material for: Poly[(μ3-5-amino­isophthalato-κ4 O,O′:O′′:O′′′)[μ2-1,2-bis­(4-pyrid­yl)ethane-κ2 N:N′]cobalt(II)]
Source: Acta Crystallogr Sect E Struct Rep Online. 2010 Aug 11;66(Pt 9):m1069–70. doi: 10.1107/S1600536810030710 (PMC3007865; doi:10.1107/S1600536810030710)
Supplement: Supplementary file 2 [file e-66-m1069-Isup2.hkl]

# 
# h,k,l, Fc-squared, Fo-squared, sigma(Fo-squared) and status flag 
# 
data_I
_shelx_title ' Compound X' 
_shelx_refln_list_code          4 
_shelx_F_calc_maximum      146.05 
_exptl_crystal_F_000       434.00 
_reflns_d_resolution_high  0.8400 
 
loop_ 
 _symmetry_equiv_pos_as_xyz 
 'x, y, z' 
 '-x, -y, -z' 
 
_cell_length_a     9.9093 
_cell_length_b    10.0755 
_cell_length_c    10.5065 
_cell_angle_alpha  78.301 
_cell_angle_beta   83.560 
_cell_angle_gamma  68.074 
 
_shelx_F_squared_multiplier     1.000 
 
loop_ 
 _refln_index_h 
 _refln_index_k 
 _refln_index_l 
 _refln_F_squared_calc 
 _refln_F_squared_meas 
 _refln_F_squared_sigma 
 _refln_observed_status 
   1   0   0    11727.09       -0.14      0.16 o 
   2   0   0      399.36      458.34      9.54 o 
   3   0   0     1137.53     1290.82     28.03 o 
   4   0   0      481.55      623.78     12.91 o 
   5   0   0       23.38       20.08      1.38 o 
   6   0   0        0.28        2.01      1.46 o 
   7   0   0      124.01      126.88      4.03 o 
   8   0   0      176.23      175.66      7.21 o 
   9   0   0        0.66        5.12      5.49 o 
  10   0   0       25.13       24.46      3.97 o 
 -10   1   0        1.31        2.70      3.94 o 
  -9   1   0       24.69       29.11      6.69 o 
  -8   1   0       94.35      101.95      6.08 o 
  -7   1   0      589.25      606.52     15.17 o 
  -6   1   0      515.82      492.13     14.70 o 
  -5   1   0      661.04      716.96     13.93 o 
  -4   1   0      486.04      501.04      9.30 o 
  -3   1   0       87.06       86.56      2.31 o 
  -2   1   0      788.99      649.84     10.52 o 
  -1   1   0      776.27      784.58     13.08 o 
   0   1   0     4055.94        0.40     18.45 o 
   1   1   0        2.07        0.39      0.42 o 
   2   1   0     1253.12     1211.42     23.63 o 
   3   1   0      961.36     1034.58     20.05 o 
   4   1   0      109.14       96.50      2.74 o 
   5   1   0     1311.08     1270.56     27.19 o 
   6   1   0     1815.06     1877.49     36.25 o 
   7   1   0      428.93      451.09     14.55 o 
   8   1   0       85.17       96.99      9.06 o 
   9   1   0       63.99       64.61      4.21 o 
  10   1   0      226.28      243.29     16.12 o 
  11   1   0       49.95       40.34      7.76 o 
 -10   2   0      106.22       91.20     13.97 o 
  -9   2   0      123.68      127.90      8.06 o 
  -8   2   0      235.82      243.56     10.47 o 
  -7   2   0      744.41      800.45     23.65 o 
  -6   2   0      843.44      926.64     40.06 o 
  -5   2   0      999.81     1107.40     23.18 o 
  -4   2   0      261.62      223.07      5.02 o 
  -3   2   0      270.33      341.45      6.58 o 
  -2   2   0      354.30      344.80      5.45 o 
  -1   2   0        2.82        5.60      0.50 o 
   0   2   0      893.04      825.60     58.46 o 
   1   2   0      271.38      255.72      5.57 o 
   2   2   0      745.91      708.48     12.04 o 
   3   2   0      153.08      141.24      3.02 o 
   4   2   0      128.40      122.31      3.23 o 
   5   2   0     1507.40     1496.78     28.78 o 
   6   2   0     1857.54     1909.71     36.84 o 
   7   2   0     1352.01     1327.07     28.84 o 
   8   2   0      978.69     1076.14     33.30 o 
   9   2   0        7.77        4.95      2.29 o 
  10   2   0       36.57       38.55      3.97 o 
  11   2   0       45.80       34.94      5.57 o 
  -9   3   0        2.91        8.92      4.48 o 
  -8   3   0      182.56      179.15      9.52 o 
  -7   3   0      198.86      195.88      7.71 o 
  -6   3   0       53.71       53.29      8.73 o 
  -5   3   0       49.27       49.69      2.68 o 
  -4   3   0        7.46       12.43      1.54 o 
  -3   3   0      183.05      200.08      7.21 o 
  -2   3   0     1685.37     1657.06     28.04 o 
  -1   3   0     1593.87     1599.98     22.40 o 
   0   3   0     4058.61     4153.33    115.32 o 
   1   3   0      491.99      452.71     11.65 o 
   2   3   0      228.03      185.01      8.05 o 
   3   3   0      143.05      169.22      3.81 o 
   4   3   0      369.16      321.94      6.47 o 
   5   3   0      682.73      667.74     13.16 o 
   6   3   0      239.20      253.54      7.43 o 
   7   3   0       26.67       25.92      1.62 o 
   8   3   0      106.67      113.71      4.46 o 
   9   3   0        0.39       -3.64      2.51 o 
  10   3   0       55.51       60.75      5.59 o 
  11   3   0        0.71        0.00      7.40 o 
  -8   4   0       54.89       39.42      4.36 o 
  -7   4   0       50.47       53.98      4.11 o 
  -6   4   0       84.17       72.91      4.63 o 
  -5   4   0       26.26       26.67      2.44 o 
  -4   4   0       37.44       31.16      2.31 o 
  -3   4   0      128.01      113.66      5.12 o 
  -2   4   0     5331.90     5733.09    113.20 o 
  -1   4   0     4024.69     4202.68    100.56 o 
   0   4   0     1866.37     1846.56     57.87 o 
   1   4   0     2290.73     2162.92     44.13 o 
   2   4   0     1435.36     1352.86     28.36 o 
   3   4   0      102.79       95.27      3.27 o 
   4   4   0      522.90      546.96     11.54 o 
   5   4   0      206.59      204.71      4.66 o 
   6   4   0      262.00      297.49      7.89 o 
   7   4   0       24.30       23.30      1.28 o 
   8   4   0      531.70      597.68     16.08 o 
   9   4   0      238.00      226.79     10.95 o 
  10   4   0      644.30      693.03     33.26 o 
  11   4   0       86.29       73.43      9.55 o 
  -8   5   0       14.57        9.08      6.21 o 
  -7   5   0       33.36       28.61      3.84 o 
  -6   5   0      253.43      224.68     10.62 o 
  -5   5   0      867.38      887.78     27.85 o 
  -4   5   0      412.96      422.03     23.98 o 
  -3   5   0      121.20      125.03      4.64 o 
  -2   5   0      102.08       97.09      5.88 o 
  -1   5   0      111.94      100.54      4.72 o 
   0   5   0        7.13        8.40      1.27 o 
   1   5   0       21.16       14.28      1.53 o 
   2   5   0      536.67      593.66     27.11 o 
   3   5   0        0.50        0.36      0.61 o 
   4   5   0       37.65       28.21      2.81 o 
   5   5   0      770.15      913.07     22.60 o 
   6   5   0     1289.11     1313.96     26.20 o 
   7   5   0      784.56      812.01     16.10 o 
   8   5   0      311.28      321.96      9.89 o 
   9   5   0       38.06       41.94      5.73 o 
  10   5   0      282.04      343.78     41.56 o 
  11   5   0      104.17      100.99      8.72 o 
  -7   6   0       47.33       48.72      8.36 o 
  -6   6   0       23.27       25.99      3.67 o 
  -5   6   0       97.62       96.07      5.61 o 
  -4   6   0       98.49       89.15      5.40 o 
  -3   6   0       88.57       75.33      5.97 o 
  -2   6   0       42.45       38.90      7.64 o 
  -1   6   0      262.67      244.52     19.07 o 
   0   6   0     1338.17     1348.55     73.59 o 
   1   6   0      874.96      794.66    129.48 o 
   2   6   0     1543.79     1678.08     59.83 o 
   3   6   0      279.88      233.49     11.58 o 
   4   6   0     1271.06     1238.70     28.84 o 
   5   6   0     1945.76     2051.23     56.47 o 
   6   6   0     1074.23     1051.96     37.92 o 
   7   6   0       98.48      111.43      3.94 o 
   8   6   0       30.64       26.84      2.59 o 
   9   6   0      176.89      172.15      8.02 o 
  10   6   0      111.03      100.86      7.88 o 
  11   6   0        3.91        5.61      3.38 o 
  -6   7   0        0.91       -1.85      4.93 o 
  -5   7   0       58.78       55.27      4.73 o 
  -4   7   0       66.16       64.40      5.73 o 
  -3   7   0      131.73      129.69     10.75 o 
  -2   7   0       44.83       46.81      4.78 o 
  -1   7   0       28.82       29.36      3.22 o 
   0   7   0      946.09      914.13     98.28 o 
   1   7   0      559.42      486.53     21.02 o 
   2   7   0     1258.95     1258.04     47.41 o 
   3   7   0      545.16      507.37     28.96 o 
   4   7   0        6.82        7.32      1.62 o 
   5   7   0        2.96        6.71      5.51 o 
   6   7   0        4.14        1.58      2.12 o 
   7   7   0       30.33       34.42      2.81 o 
   8   7   0      227.09      216.13      7.71 o 
   9   7   0        0.33        5.34      3.46 o 
  10   7   0       91.02       73.67      9.55 o 
  11   7   0       68.36       57.72      6.33 o 
  -5   8   0      444.47      421.56     28.42 o 
  -4   8   0      498.66      502.05     39.65 o 
  -3   8   0      445.73      495.84     24.84 o 
  -2   8   0      163.33      137.34      9.31 o 
  -1   8   0       55.51       65.44      5.73 o 
   0   8   0        2.94        5.01      2.58 o 
   1   8   0      173.63      137.89     17.20 o 
   2   8   0        3.37       -0.48      2.64 o 
   3   8   0     1008.85     1055.67     55.29 o 
   4   8   0     1099.46     1045.76     33.13 o 
   5   8   0      284.36      293.24      8.37 o 
   6   8   0      130.86      128.82      8.24 o 
   7   8   0      600.10      625.59     18.53 o 
   8   8   0      806.66      792.87     25.46 o 
   9   8   0      360.79      379.96     22.09 o 
  10   8   0      335.76      305.54     17.10 o 
  -3   9   0       45.99       49.20      8.36 o 
  -2   9   0       20.04        9.08      6.93 o 
  -1   9   0       14.68        6.45      6.21 o 
   0   9   0      113.68      113.93      8.84 o 
   1   9   0        0.27        1.02      2.29 o 
   2   9   0       15.59       22.27      2.95 o 
   3   9   0      434.69      410.38     65.44 o 
   4   9   0      862.75      872.61     69.26 o 
   5   9   0      941.17     1005.38     31.27 o 
   6   9   0      159.37      153.79     25.32 o 
   7   9   0        3.47       11.46      3.07 o 
   8   9   0       85.82       91.70      7.04 o 
   9   9   0      115.88      118.04     10.03 o 
  10   9   0      181.66      148.25      9.76 o 
  -2  10   0        1.22        1.91      7.40 o 
  -1  10   0       16.01       18.15      5.73 o 
   0  10   0      619.51      649.18     33.44 o 
   1  10   0      620.65      699.10     34.87 o 
   2  10   0      439.92      394.35     29.14 o 
   3  10   0      643.24      670.98     83.71 o 
   4  10   0      405.92      430.29     21.02 o 
   5  10   0      352.34      329.52     54.10 o 
   6  10   0      103.68       89.77      5.57 o 
   7  10   0       46.71       43.96      6.09 o 
   8  10   0       20.65       20.66      8.36 o 
   9  10   0       18.67        7.88      5.49 o 
   1  11   0      234.35      264.16     18.87 o 
   2  11   0       61.83       66.88      8.12 o 
   3  11   0       88.14       81.26      7.88 o 
   4  11   0      107.78       93.71     14.45 o 
   5  11   0        4.90        1.05      3.43 o 
   6  11   0      140.04      123.37     20.18 o 
   7  11   0      105.67      109.36     14.93 o 
  -7 -11   1       33.47       35.26      4.81 o 
  -6 -11   1      124.90      128.71     25.68 o 
  -5 -11   1      245.05      231.83     29.26 o 
  -4 -11   1      447.55      437.89     29.86 o 
  -3 -11   1      384.38      358.76     41.56 o 
  -2 -11   1      132.08      129.69     10.75 o 
  -1 -11   1       27.36       24.36      7.17 o 
  -8 -10   1       34.61       38.41      4.85 o 
  -7 -10   1      268.07      277.96     24.24 o 
  -6 -10   1      251.24      308.45     35.35 o 
  -5 -10   1      964.34      888.89     76.31 o 
  -4 -10   1     1064.33     1015.48     69.86 o 
  -3 -10   1      436.11      429.83     37.14 o 
  -2 -10   1      118.76      109.39      5.40 o 
  -1 -10   1        2.50        6.21      4.78 o 
   0 -10   1       13.07       15.29      6.21 o 
   1 -10   1       30.79       27.23      6.21 o 
  -9  -9   1       48.86       45.70      3.90 o 
  -8  -9   1       13.47       16.28      2.88 o 
  -7  -9   1      232.81      227.09     16.72 o 
  -6  -9   1      165.93      160.21     19.94 o 
  -5  -9   1      141.48      150.80      7.43 o 
  -4  -9   1        4.64        1.21      2.89 o 
  -3  -9   1       61.68       53.98      6.69 o 
  -2  -9   1       21.54       27.64      3.55 o 
  -1  -9   1       20.11       25.64      3.38 o 
   0  -9   1      182.01      203.50     11.70 o 
   1  -9   1      262.81      280.88     15.29 o 
   2  -9   1      202.27      220.21     14.09 o 
   3  -9   1      109.28      116.56     11.94 o 
 -10  -8   1      483.79      436.26     22.32 o 
  -9  -8   1      525.43      529.65     19.62 o 
  -8  -8   1       11.97       10.97      2.30 o 
  -7  -8   1      357.28      369.54     20.43 o 
  -6  -8   1      701.65      713.22     30.35 o 
  -5  -8   1      355.80      344.04      9.29 o 
  -4  -8   1       65.73       76.51      5.25 o 
  -3  -8   1        4.72       10.83      2.96 o 
  -2  -8   1       25.60       21.08      3.04 o 
  -1  -8   1        2.18        1.53      2.86 o 
   0  -8   1      547.47      538.36     40.36 o 
   1  -8   1     1406.54     1420.17     73.56 o 
   2  -8   1      188.64      195.37     11.94 o 
   3  -8   1      213.38      192.75     13.61 o 
   4  -8   1      111.31       79.06      8.84 o 
 -11  -7   1        0.04       -3.72      3.96 o 
 -10  -7   1        3.08       10.97      4.06 o 
  -9  -7   1       65.66       69.80      5.71 o 
  -8  -7   1       12.25       11.51      2.46 o 
  -7  -7   1       71.61       76.99      5.48 o 
  -6  -7   1      142.63      138.09      6.93 o 
  -5  -7   1     1165.15     1122.47     31.66 o 
  -4  -7   1     1699.77     1716.04     93.99 o 
  -3  -7   1      412.57      411.49     12.00 o 
  -2  -7   1      230.20      201.53     23.17 o 
  -1  -7   1      171.48      225.88     13.26 o 
   0  -7   1      360.61      319.57     19.11 o 
   1  -7   1      600.06      630.31     32.24 o 
   2  -7   1       24.21       30.09      5.97 o 
   3  -7   1       40.47       34.15      5.97 o 
   4  -7   1       84.35       89.29      5.23 o 
   5  -7   1      103.20       93.06      8.00 o 
   6  -7   1       67.00       59.96     15.52 o 
 -11  -6   1       48.63       49.92      5.38 o 
 -10  -6   1       41.36       51.83      5.02 o 
  -9  -6   1      649.37      647.33     20.49 o 
  -8  -6   1      220.11      225.45     11.45 o 
  -7  -6   1     1063.86     1095.84     23.68 o 
  -6  -6   1     1039.58     1025.75     27.78 o 
  -5  -6   1      697.43      744.22     49.20 o 
  -4  -6   1      378.35      366.82     11.40 o 
  -3  -6   1      177.04      175.84      7.48 o 
  -2  -6   1      338.03      304.04     10.87 o 
  -1  -6   1      578.01      598.64     22.81 o 
   0  -6   1        3.70        4.17      0.86 o 
   1  -6   1       44.36       29.81      2.30 o 
   2  -6   1       72.78       81.45      5.73 o 
   3  -6   1      172.92      171.77     20.90 o 
   4  -6   1      199.33      219.31     11.70 o 
   5  -6   1      204.14      189.47      8.81 o 
   6  -6   1      247.36      236.42     16.60 o 
   7  -6   1       43.50       36.78      6.93 o 
 -11  -5   1      131.81      136.74     11.35 o 
 -10  -5   1      233.40      236.53     21.73 o 
  -9  -5   1      491.09      516.99     16.66 o 
  -8  -5   1       14.01       16.26      2.05 o 
  -7  -5   1      604.80      647.94     15.35 o 
  -6  -5   1        9.04        8.05      2.41 o 
  -5  -5   1       51.13       71.33      5.85 o 
  -4  -5   1      268.26      268.90     18.27 o 
  -3  -5   1      512.15      530.47     15.20 o 
  -2  -5   1      574.12      549.42     38.22 o 
  -1  -5   1     1029.79     1003.32     40.01 o 
   0  -5   1      427.73      383.44     12.58 o 
   1  -5   1      979.37      963.76     27.82 o 
   2  -5   1      988.96     1076.25     40.23 o 
   3  -5   1      962.19      914.47     61.41 o 
   4  -5   1      162.88      165.36      7.88 o 
   5  -5   1      111.12      105.25      4.92 o 
   6  -5   1      189.61      178.89     13.61 o 
   7  -5   1       21.16        6.21      5.25 o 
   8  -5   1        6.44       19.59      8.60 o 
 -11  -4   1      139.35      139.81      8.95 o 
 -10  -4   1       25.42       24.60      9.67 o 
  -9  -4   1        0.59        3.23      2.51 o 
  -8  -4   1       78.68       78.99      4.12 o 
  -7  -4   1       11.74       14.42      2.06 o 
  -6  -4   1      229.24      240.73     19.11 o 
  -5  -4   1     1246.45     1259.34     46.26 o 
  -4  -4   1      823.80      838.72     20.86 o 
  -3  -4   1      564.67      497.07     17.52 o 
  -2  -4   1     1104.61     1058.79     27.32 o 
  -1  -4   1    11487.97    11815.68    698.38 o 
   0  -4   1     3714.02     3836.78     89.49 o 
   1  -4   1      749.42      704.60     29.27 o 
   2  -4   1        2.16        1.60      1.64 o 
   3  -4   1       90.66      104.79      4.01 o 
   4  -4   1      140.13      136.75      3.79 o 
   5  -4   1       78.47       88.42      3.88 o 
   6  -4   1      104.69      103.62      4.27 o 
   7  -4   1      101.31       81.02      3.93 o 
   8  -4   1        8.33        4.86      3.56 o 
 -11  -3   1       83.89       74.28      9.55 o 
 -10  -3   1      200.83      216.13     13.26 o 
  -9  -3   1      137.57      156.67     12.90 o 
  -8  -3   1       97.91       97.44      4.01 o 
  -7  -3   1      543.02      567.68     13.92 o 
  -6  -3   1        3.54        4.00      1.14 o 
  -5  -3   1      540.52      528.43     15.39 o 
  -4  -3   1      182.56      174.00      8.34 o 
  -3  -3   1      267.37      223.07      7.24 o 
  -2  -3   1      245.34      239.91      5.70 o 
  -1  -3   1     1846.45     1746.86     45.56 o 
   0  -3   1      131.36      136.04      3.33 o 
   1  -3   1      146.79      132.01      3.53 o 
   2  -3   1        4.24        3.40      0.61 o 
   3  -3   1      332.67      288.58      8.10 o 
   4  -3   1      654.08      601.60     19.88 o 
   5  -3   1      876.18      892.65     19.35 o 
   6  -3   1      857.89      860.08     23.35 o 
   7  -3   1      175.71      182.43      8.85 o 
   8  -3   1      180.79      183.53      9.91 o 
   9  -3   1       45.89       33.49      6.01 o 
 -11  -2   1      183.28      198.42     11.93 o 
 -10  -2   1      409.11      381.32     17.67 o 
  -9  -2   1     1175.01     1203.74     45.20 o 
  -8  -2   1      319.22      317.69     13.46 o 
  -7  -2   1      455.86      471.10     17.89 o 
  -6  -2   1       57.53       49.07      3.92 o 
  -5  -2   1      967.00      934.77     29.54 o 
  -4  -2   1      257.51      236.14      9.83 o 
  -3  -2   1       19.96       23.20      1.75 o 
  -2  -2   1        1.82        4.13      0.71 o 
  -1  -2   1      241.17      270.70      5.89 o 
   0  -2   1      663.30      663.83     15.17 o 
   1  -2   1      295.37      300.81      5.02 o 
   2  -2   1      944.11      959.88     16.24 o 
   3  -2   1      948.59      923.78     17.07 o 
   4  -2   1        2.99        7.61      0.86 o 
   5  -2   1      736.16      725.90     17.29 o 
   6  -2   1     1128.24     1169.92     25.58 o 
   7  -2   1      498.79      521.36     18.74 o 
   8  -2   1       90.22       84.59      5.61 o 
   9  -2   1        1.78        0.42      6.45 o 
  10  -2   1       21.84       20.72      4.07 o 
 -11  -1   1       32.39       19.36      4.81 o 
 -10  -1   1        2.46        5.16      3.70 o 
  -9  -1   1      440.20      450.37     19.78 o 
  -8  -1   1      191.04      183.94      6.28 o 
  -7  -1   1       12.58       12.87      2.28 o 
  -6  -1   1        0.02       -0.11      2.62 o 
  -5  -1   1      368.98      358.66      7.55 o 
  -4  -1   1     1483.34     1468.99     36.00 o 
  -3  -1   1      578.01      542.21     13.55 o 
  -2  -1   1      252.79      289.31      6.65 o 
  -1  -1   1      682.66      682.51     40.32 o 
   0  -1   1     6400.20     5796.46    550.97 o 
   2  -1   1       82.20      120.19      3.83 o 
   3  -1   1      548.00      512.81      8.92 o 
   4  -1   1        2.34        2.06      0.99 o 
   5  -1   1      291.04      301.21      6.23 o 
   6  -1   1      315.33      328.59      6.72 o 
   7  -1   1       42.44       43.98      2.87 o 
   8  -1   1       16.15       22.39      3.58 o 
   9  -1   1      117.74      130.37      8.18 o 
  10  -1   1       35.91       25.32      4.42 o 
 -10   0   1       55.13       41.09      5.73 o 
  -9   0   1      137.89      146.61     20.18 o 
  -8   0   1        0.35        2.67      1.84 o 
  -7   0   1      163.53      159.69     10.71 o 
  -6   0   1      197.72      242.71     10.86 o 
  -5   0   1       16.49       19.28      1.07 o 
  -4   0   1     1750.03     1813.57     48.37 o 
  -3   0   1    13238.89    12822.58    897.58 o 
  -2   0   1    21330.57    19603.56    598.61 o 
  -1   0   1     5579.70     4113.50   1290.37 o 
   1   0   1     2850.03     1851.45    316.38 o 
   2   0   1     4362.73     4468.72     98.69 o 
   3   0   1        2.78        4.69      0.52 o 
   4   0   1       43.36       37.06      1.10 o 
   5   0   1       87.12      109.93      2.76 o 
   6   0   1       91.61       87.86      3.07 o 
   7   0   1       75.80       80.62      3.96 o 
   8   0   1       44.41       40.54      2.70 o 
   9   0   1        2.58       12.81      3.70 o 
  10   0   1       52.58       59.19      8.12 o 
 -10   1   1       47.68       48.76      5.82 o 
  -9   1   1      451.73      465.00     19.20 o 
  -8   1   1        9.01        8.82      2.42 o 
  -7   1   1      449.90      475.51     15.34 o 
  -6   1   1     1263.07     1315.88     29.14 o 
  -5   1   1     1120.88     1065.09     24.50 o 
  -4   1   1        3.39        4.31      1.07 o 
  -3   1   1     1570.67     1623.79     28.41 o 
  -2   1   1     2805.62     2836.31     49.69 o 
  -1   1   1       30.65       29.38      1.38 o 
   0   1   1      628.17      197.08     11.53 o 
   1   1   1     1328.28      960.09    221.37 o 
   2   1   1      104.21      116.88     10.40 o 
   3   1   1      583.81      642.93     11.91 o 
   4   1   1      815.80      858.83     15.96 o 
   5   1   1     1812.79     1955.42     37.42 o 
   6   1   1     3100.97     3050.15     68.78 o 
   7   1   1      876.15      969.48     23.19 o 
   8   1   1      592.49      633.62     33.92 o 
   9   1   1       97.79      105.98      4.91 o 
  10   1   1       26.36       31.43      3.97 o 
  11   1   1       13.68       19.24      3.26 o 
 -10   2   1      181.36      160.64     12.20 o 
  -9   2   1      199.84      185.52     12.13 o 
  -8   2   1       50.07       49.75      3.28 o 
  -7   2   1      156.43      171.21      5.63 o 
  -6   2   1       98.02       85.25      5.97 o 
  -5   2   1        8.50        9.72      0.93 o 
  -4   2   1       13.90       13.47      2.17 o 
  -3   2   1       29.38       42.07      1.64 o 
  -2   2   1        3.42        1.36      1.02 o 
  -1   2   1     3299.46     3263.48     68.51 o 
   0   2   1     2409.31     2399.70     44.39 o 
   1   2   1    12885.22    11187.18    342.54 o 
   2   2   1     3716.46     3866.05     65.73 o 
   3   2   1       26.11       32.78      0.98 o 
   4   2   1      789.94      707.96     12.65 o 
   5   2   1     1659.96     1745.37     32.73 o 
   6   2   1     1355.08     1433.98     27.64 o 
   7   2   1       29.05       32.54      2.78 o 
   8   2   1      136.97      136.60     10.27 o 
   9   2   1       31.29       31.81      2.43 o 
  10   2   1       96.62       98.99      4.83 o 
  11   2   1       18.63       16.20      3.52 o 
  -9   3   1       46.96       39.45      4.59 o 
  -8   3   1       12.10       15.56      4.06 o 
  -7   3   1        2.16        2.13      3.72 o 
  -6   3   1       31.14       33.82      3.01 o 
  -5   3   1      155.89      144.35      7.13 o 
  -4   3   1      686.01      767.65     22.61 o 
  -3   3   1     1035.23      954.59     21.92 o 
  -2   3   1      584.87      569.83     11.86 o 
  -1   3   1     5076.20     5033.88     78.27 o 
   0   3   1      284.78      272.13      5.65 o 
   1   3   1     5106.63     4947.08    114.68 o 
   2   3   1     1943.75     1895.96     34.50 o 
   3   3   1      168.99      192.88      3.57 o 
   4   3   1       38.77       45.43      1.34 o 
   5   3   1        5.74        5.49      0.83 o 
   6   3   1        0.09        1.55      0.81 o 
   7   3   1       43.56       42.64      1.48 o 
   8   3   1      120.72      112.13      3.84 o 
   9   3   1       47.32       49.00      4.23 o 
  10   3   1      233.03      244.80      9.61 o 
  11   3   1      299.04      239.02     13.53 o 
  -8   4   1       19.51       25.60      4.55 o 
  -7   4   1       24.81       16.21      3.05 o 
  -6   4   1      153.49      173.77      6.21 o 
  -5   4   1      848.07      887.44     28.91 o 
  -4   4   1     1413.52     1534.22     44.05 o 
  -3   4   1      662.79      681.13     17.61 o 
  -2   4   1      340.29      304.81      7.91 o 
  -1   4   1     1104.17     1154.46     24.79 o 
   0   4   1      195.87      177.80      6.45 o 
   1   4   1      163.96      159.10      4.04 o 
   2   4   1     2170.40     2216.33     44.81 o 
   3   4   1       23.40       36.51      0.99 o 
   4   4   1      419.60      470.23      8.00 o 
   5   4   1      225.51      210.47      4.43 o 
   6   4   1     2460.41     2646.57     45.39 o 
   7   4   1     1657.93     1706.66     31.14 o 
   8   4   1      902.43      910.09     22.57 o 
   9   4   1       26.09       34.80      2.63 o 
  10   4   1        7.52        5.22      4.04 o 
  11   4   1       47.99       49.49      6.33 o 
  -8   5   1      113.95      126.83     12.42 o 
  -7   5   1      309.07      284.23     17.44 o 
  -6   5   1      154.43      165.31      9.15 o 
  -5   5   1       68.09       66.64      5.46 o 
  -4   5   1       45.16       37.17      4.24 o 
  -3   5   1        1.46        2.66      1.27 o 
  -2   5   1       84.93       77.15      5.07 o 
  -1   5   1     1528.61     1612.82     95.66 o 
   0   5   1      691.07      710.24     44.78 o 
   1   5   1      845.51      959.03     22.36 o 
   2   5   1      850.92      798.92     31.20 o 
   3   5   1     2830.29     2917.46     64.19 o 
   4   5   1      767.04      770.10     15.82 o 
   5   5   1     1402.10     1281.40     23.32 o 
   6   5   1      919.04      921.09     16.46 o 
   7   5   1      496.09      504.59      9.43 o 
   8   5   1      161.51      176.26      4.99 o 
   9   5   1       75.57       72.30      5.47 o 
  10   5   1      119.86      107.30     11.11 o 
  11   5   1       17.70       24.81      7.88 o 
  -7   6   1        9.79       11.11      4.81 o 
  -6   6   1       72.22       60.46      9.91 o 
  -5   6   1        2.10        0.54      4.11 o 
  -4   6   1       56.26       56.55      4.54 o 
  -3   6   1      172.61      185.04      7.13 o 
  -2   6   1      210.83      233.34      8.21 o 
  -1   6   1      735.72      827.44     60.67 o 
   0   6   1      711.16      645.09     37.38 o 
   1   6   1     1463.25     1417.65     76.25 o 
   2   6   1     1662.18     1603.44     65.20 o 
   3   6   1     1283.48     1221.29     41.33 o 
   4   6   1       19.52       17.69      1.76 o 
   5   6   1       42.00       50.41      2.48 o 
   6   6   1       11.70       14.79      2.02 o 
   7   6   1       34.44       31.73      2.42 o 
   8   6   1       94.11       93.29     12.19 o 
   9   6   1       32.43       40.02      3.80 o 
  10   6   1       41.38       36.22      4.46 o 
  11   6   1       67.08       64.87      5.40 o 
  -6   7   1       55.17       63.85      6.05 o 
  -5   7   1      250.44      240.22     25.56 o 
  -4   7   1      338.55      338.93     12.75 o 
  -3   7   1      103.75       94.78      6.29 o 
  -2   7   1       99.34       94.34      7.40 o 
  -1   7   1      193.97      174.62     16.48 o 
   0   7   1      771.45      798.51     56.96 o 
   1   7   1      184.59      170.14     13.49 o 
   2   7   1        1.37        6.67      2.06 o 
   3   7   1      117.27       92.98      7.53 o 
   4   7   1      111.61      120.81      4.86 o 
   5   7   1      115.12      109.40      4.39 o 
   6   7   1      612.36      638.43     18.97 o 
   7   7   1      614.85      582.21     15.90 o 
   8   7   1      382.59      374.17     10.66 o 
   9   7   1      129.78      134.67      7.52 o 
  10   7   1       81.63       84.20     11.58 o 
  11   7   1      250.87      220.98     21.02 o 
  -5   8   1      328.60      309.25     26.75 o 
  -4   8   1      366.13      374.03     24.60 o 
  -3   8   1       28.64       21.73      6.93 o 
  -2   8   1      132.57      139.01     12.18 o 
  -1   8   1      259.51      251.74     13.14 o 
   0   8   1        3.81        4.87      2.41 o 
   1   8   1       15.02       11.79      4.90 o 
   2   8   1      523.22      532.56     49.08 o 
   3   8   1      201.71      177.51     14.81 o 
   4   8   1        2.13        3.24      1.72 o 
   5   8   1      637.79      639.62     24.37 o 
   6   8   1     1230.65     1299.46     33.11 o 
   7   8   1      778.42      790.62     20.93 o 
   8   8   1      285.91      283.97     17.06 o 
   9   8   1      118.24      117.36     11.70 o 
  10   8   1      119.59      113.04      7.41 o 
  11   8   1       16.89       17.80      7.40 o 
  -3   9   1        3.89        2.15      5.49 o 
  -2   9   1       10.66        7.40      6.69 o 
  -1   9   1        4.68        4.54      4.30 o 
   0   9   1      393.79      454.76     26.03 o 
   1   9   1     3116.28     3043.41    226.42 o 
   2   9   1     1503.31     1571.21    122.89 o 
   3   9   1      883.65      912.05     92.07 o 
   4   9   1      140.33      151.17     22.57 o 
   5   9   1        2.07       -0.93      4.78 o 
   6   9   1       78.29       84.36      6.09 o 
   7   9   1       70.66       75.92      5.10 o 
   8   9   1      156.09      156.60      7.58 o 
   9   9   1       91.36       87.08     13.73 o 
  10   9   1       22.32       14.22      5.97 o 
  -2  10   1       73.76       83.83      8.12 o 
  -1  10   1      171.44      156.20     13.85 o 
   0  10   1      260.91      273.24     18.15 o 
   1  10   1      522.18      540.74     28.42 o 
   2  10   1      271.59      288.33     10.96 o 
   3  10   1      240.68      211.97     19.47 o 
   4  10   1      238.77      233.50     41.56 o 
   5  10   1        1.82        3.82      2.69 o 
   6  10   1      214.87      203.83     22.45 o 
   7  10   1      204.09      194.36      9.56 o 
   8  10   1       10.39       18.46      3.80 o 
   9  10   1        5.94        3.10      7.17 o 
   0  11   1        2.95        0.24      5.25 o 
   1  11   1       16.48       15.52      7.40 o 
   2  11   1       85.30       86.22      9.55 o 
   3  11   1       28.19       21.73      5.97 o 
   4  11   1       95.91      123.48     10.99 o 
   5  11   1      169.77      174.49     10.15 o 
   6  11   1      378.67      387.97     35.35 o 
   7  11   1      287.06      280.17     17.20 o 
   8  11   1      303.55      321.60     16.41 o 
  -5 -11   2      615.21      617.42     56.61 o 
  -4 -11   2      640.70      602.60     29.38 o 
  -3 -11   2      165.79      142.14      8.52 o 
  -2 -11   2        1.15        2.15      5.49 o 
  -8 -10   2      145.94      131.95     18.27 o 
  -7 -10   2      211.02      219.32     11.46 o 
  -6 -10   2      242.07      258.61     30.33 o 
  -5 -10   2       60.20       54.83      5.28 o 
  -4 -10   2      132.42      132.60     11.70 o 
  -3 -10   2       11.48        8.41      3.84 o 
  -2 -10   2        1.33        4.22      3.58 o 
  -1 -10   2        0.38        3.10      4.78 o 
   0 -10   2       67.59       70.46      7.64 o 
   1 -10   2       95.96      113.45     10.03 o 
  -9  -9   2       91.96       85.72      5.18 o 
  -8  -9   2      147.58      155.83      6.72 o 
  -7  -9   2      142.21      120.51     18.15 o 
  -6  -9   2      284.45      269.31     22.45 o 
  -5  -9   2      122.45      130.20      7.05 o 
  -4  -9   2       67.70       77.17      5.61 o 
  -3  -9   2      159.17      159.63     27.11 o 
  -2  -9   2      183.02      162.51     20.18 o 
  -1  -9   2      148.84      155.97     11.46 o 
   0  -9   2      147.45      140.44     10.27 o 
   1  -9   2      759.04      794.16     52.07 o 
   2  -9   2      382.97      361.61     28.42 o 
   3  -9   2       55.17       58.52      9.08 o 
 -10  -8   2        0.85        1.37      3.71 o 
  -9  -8   2      185.71      182.45      9.69 o 
  -8  -8   2      133.46      118.27      7.95 o 
  -7  -8   2      137.04      155.01     10.25 o 
  -6  -8   2      201.69      195.37     23.76 o 
  -5  -8   2       72.78       79.96     11.35 o 
  -4  -8   2      240.69      229.44      9.01 o 
  -3  -8   2      131.87      140.73     11.11 o 
  -2  -8   2      132.64      146.12      7.81 o 
  -1  -8   2      233.67      234.18      9.88 o 
   0  -8   2       57.67       59.23      6.69 o 
   1  -8   2      621.39      590.66     29.14 o 
   2  -8   2      246.19      246.25     14.57 o 
   3  -8   2        5.90       11.46      6.69 o 
   4  -8   2        1.65       -3.58      5.02 o 
 -10  -7   2        1.79       -1.80      4.90 o 
  -9  -7   2        5.68        8.03      2.30 o 
  -8  -7   2      307.82      294.12     11.31 o 
  -7  -7   2       66.72       66.42      9.20 o 
  -6  -7   2     1202.91     1289.18     82.88 o 
  -5  -7   2      880.43      819.47     37.02 o 
  -4  -7   2      776.40      792.55     67.00 o 
  -3  -7   2      481.19      479.65     12.95 o 
  -2  -7   2      159.48      162.28     11.46 o 
  -1  -7   2       79.94       88.53      3.50 o 
   0  -7   2       16.79       13.14      4.30 o 
   1  -7   2      195.37      187.25     10.03 o 
   2  -7   2      179.24      169.10     10.27 o 
   3  -7   2      197.49      192.75     14.09 o 
   4  -7   2      124.90      145.93      8.84 o 
   5  -7   2       83.57       76.22      5.95 o 
 -11  -6   2      187.05      167.91     13.85 o 
 -10  -6   2      630.65      649.60     28.52 o 
  -9  -6   2      621.50      644.31     21.28 o 
  -8  -6   2      320.94      310.61     13.65 o 
  -7  -6   2       80.84       76.83      6.45 o 
  -6  -6   2      223.70      219.49     10.51 o 
  -5  -6   2       36.96       42.64      2.57 o 
  -4  -6   2       34.51       40.57      3.61 o 
  -3  -6   2        0.39        1.69      1.41 o 
  -2  -6   2       13.98       16.79      1.93 o 
  -1  -6   2       95.28       98.29      3.53 o 
   0  -6   2      151.74      158.88     11.70 o 
   1  -6   2      870.26      926.95     39.17 o 
   2  -6   2      624.53      608.10     25.32 o 
   3  -6   2       33.38       43.71      5.97 o 
   4  -6   2      129.11      140.90      6.56 o 
   5  -6   2       81.90       89.20      5.54 o 
   6  -6   2       94.50       83.79      7.17 o 
 -11  -5   2       56.72       45.38      8.36 o 
 -10  -5   2      160.22      151.10      8.27 o 
  -9  -5   2       31.44       40.07      5.11 o 
  -8  -5   2      109.27      129.73      5.33 o 
  -7  -5   2       57.94       53.57      4.24 o 
  -6  -5   2       59.81       61.81      4.88 o 
  -5  -5   2     1586.86     1597.13     79.30 o 
  -4  -5   2     1847.18     1929.56    109.39 o 
  -3  -5   2     1435.84     1462.84     39.13 o 
  -2  -5   2      253.70      215.25      5.96 o 
  -1  -5   2     1839.65     1891.84     62.61 o 
   0  -5   2     2955.15     3360.30    115.60 o 
   1  -5   2      879.37      872.55     64.92 o 
   2  -5   2      484.58      462.62     40.53 o 
   3  -5   2        6.30        8.40      1.30 o 
   4  -5   2        8.48       -0.72      3.58 o 
   5  -5   2       26.93       38.25      3.96 o 
   6  -5   2       25.77       25.00      3.60 o 
   7  -5   2        8.19        4.06      5.02 o 
 -11  -4   2        8.97       11.81      4.13 o 
 -10  -4   2       73.04       68.94      5.33 o 
  -9  -4   2       69.20       60.92      3.51 o 
  -8  -4   2      413.03      410.09     17.44 o 
  -7  -4   2        5.73       10.59      3.46 o 
  -6  -4   2       58.61       58.92      5.48 o 
  -5  -4   2      133.93      118.20      3.76 o 
  -4  -4   2     2450.48     2501.90     94.63 o 
  -3  -4   2     4008.30     4160.62    223.71 o 
  -2  -4   2     1304.57     1400.16     31.87 o 
  -1  -4   2      276.20      273.48      9.44 o 
   0  -4   2        3.95        1.02      0.85 o 
   1  -4   2     1010.32      999.79     34.61 o 
   2  -4   2      157.50      193.47     13.10 o 
   3  -4   2       67.16       66.69      7.27 o 
   4  -4   2      136.99      118.69     11.04 o 
   5  -4   2        1.75        5.30      1.89 o 
   6  -4   2       24.33       22.17      2.69 o 
   7  -4   2      129.85      122.09     10.99 o 
   8  -4   2       45.68       57.15      5.33 o 
 -11  -3   2      105.48       88.37     10.75 o 
 -10  -3   2      511.91      527.57     21.87 o 
  -9  -3   2      263.77      277.30      9.47 o 
  -8  -3   2      475.12      506.85     15.48 o 
  -7  -3   2       38.63       42.18      5.02 o 
  -6  -3   2      248.96      225.37     12.58 o 
  -5  -3   2      160.99      181.91     14.60 o 
  -4  -3   2      136.60      120.45      3.61 o 
  -3  -3   2       11.27       12.88      1.65 o 
  -2  -3   2      253.34      249.52      8.02 o 
  -1  -3   2      638.70      661.94     18.50 o 
   0  -3   2       72.70       93.46      3.49 o 
   1  -3   2      234.17      202.23      5.13 o 
   2  -3   2     1774.58     1743.63     35.37 o 
   3  -3   2     2500.88     2475.06    100.47 o 
   4  -3   2     1498.29     1528.08     39.72 o 
   5  -3   2      408.51      398.87     11.65 o 
   6  -3   2      516.74      538.45     17.61 o 
   7  -3   2      460.26      429.50     18.47 o 
   8  -3   2       38.63       44.27      4.56 o 
   9  -3   2       15.21       11.83      4.35 o 
 -11  -2   2      170.02      133.51     13.38 o 
 -10  -2   2      209.67      227.46     12.07 o 
  -9  -2   2       83.07       84.34      9.39 o 
  -8  -2   2      550.26      570.16     23.80 o 
  -7  -2   2       55.70       48.14      3.26 o 
  -6  -2   2        3.89        3.35      1.53 o 
  -5  -2   2      104.31      108.79      4.70 o 
  -4  -2   2      725.19      735.51     30.44 o 
  -3  -2   2      131.77      105.80      4.87 o 
  -2  -2   2      235.35      223.31      4.36 o 
  -1  -2   2      528.65      509.62     12.34 o 
   0  -2   2     1582.72     1485.80     54.02 o 
   1  -2   2       31.34       25.52      1.62 o 
   2  -2   2       95.14       86.26      2.25 o 
   3  -2   2      678.30      650.25     18.21 o 
   4  -2   2      901.20      942.14     26.96 o 
   5  -2   2      207.36      178.69      7.63 o 
   6  -2   2      161.14      175.62      6.51 o 
   7  -2   2       24.86       20.65      3.23 o 
   8  -2   2        8.16        5.61      2.87 o 
   9  -2   2      222.93      229.95     14.59 o 
 -10  -1   2        4.11        6.17      3.90 o 
  -9  -1   2       42.52       41.38      4.72 o 
  -8  -1   2        0.88        0.47      1.86 o 
  -7  -1   2       32.75       29.31      3.76 o 
  -6  -1   2      589.70      580.36     48.72 o 
  -5  -1   2        4.63        6.41      1.17 o 
  -4  -1   2     7597.05     7927.22    300.00 o 
  -3  -1   2     8570.12     8007.15    228.23 o 
  -2  -1   2     9756.18     9018.36    227.17 o 
  -1  -1   2     1853.51     1883.20     31.35 o 
   0  -1   2      103.30       91.76      2.20 o 
   1  -1   2     2080.87     2171.47     34.69 o 
   2  -1   2        0.64        3.45      1.53 o 
   3  -1   2       16.07       15.94      1.79 o 
   4  -1   2      587.43      644.79     12.37 o 
   5  -1   2       60.43       58.21      1.84 o 
   6  -1   2       51.47       52.01      2.84 o 
   7  -1   2      364.17      368.19      9.36 o 
   8  -1   2      163.00      164.21      8.61 o 
   9  -1   2      187.46      203.98     26.99 o 
  10  -1   2        8.45        6.45      3.21 o 
 -10   0   2      214.00      205.25     18.51 o 
  -9   0   2       79.29       87.74      6.36 o 
  -8   0   2       14.90       20.92      2.63 o 
  -7   0   2      475.01      438.85     13.06 o 
  -6   0   2      584.29      563.71     57.49 o 
  -5   0   2     1837.79     1736.96     56.40 o 
  -4   0   2     8140.53     8585.08    279.24 o 
  -3   0   2     2536.28     2598.92     46.86 o 
  -2   0   2      245.34      244.53     10.06 o 
  -1   0   2      255.05      297.02      8.78 o 
   0   0   2      828.81      854.74     15.74 o 
   1   0   2      411.36      460.81      9.22 o 
   2   0   2     7740.56     7896.96    142.67 o 
   3   0   2      956.88      940.14     15.90 o 
   4   0   2        1.92        3.04      1.00 o 
   5   0   2       45.34       22.98      1.50 o 
   6   0   2      447.48      425.91      9.89 o 
   7   0   2      560.89      563.51     12.56 o 
   8   0   2       86.06       97.48      6.31 o 
   9   0   2      182.96      183.91      7.62 o 
  10   0   2       84.68       65.18      4.54 o 
 -10   1   2      313.57      278.14     21.38 o 
  -9   1   2      626.23      654.85     27.11 o 
  -8   1   2     1135.00     1205.82     32.56 o 
  -7   1   2        2.34        0.63      1.55 o 
  -6   1   2      182.59      191.70      9.69 o 
  -5   1   2      550.60      556.13     14.03 o 
  -4   1   2      714.93      698.98     17.21 o 
  -3   1   2       77.59       96.09      3.96 o 
  -2   1   2        2.04        4.65      0.82 o 
  -1   1   2       31.92       40.79      1.86 o 
   0   1   2      150.08      139.07      3.20 o 
   1   1   2     3821.21     3774.00     70.35 o 
   2   1   2    11519.32    11958.99    247.14 o 
   3   1   2      184.80      149.51      4.29 o 
   4   1   2     2680.73     3000.91     78.84 o 
   5   1   2     1004.21     1056.72     31.68 o 
   6   1   2     1048.76     1140.11     23.34 o 
   7   1   2      721.38      737.36     18.32 o 
   8   1   2       27.04       32.16      3.34 o 
   9   1   2       41.17       37.56      2.78 o 
  10   1   2        0.27       -0.25      3.32 o 
  11   1   2        0.24        0.39      4.02 o 
  -9   2   2       22.18       19.02      7.76 o 
  -8   2   2       27.95       20.59      3.16 o 
  -7   2   2      117.17      112.89      7.28 o 
  -6   2   2        4.48        1.98      2.20 o 
  -5   2   2        9.28       15.23      2.29 o 
  -4   2   2      749.31      747.96     17.86 o 
  -3   2   2     2230.27     2228.68     42.68 o 
  -2   2   2     1468.14     1436.22     31.61 o 
  -1   2   2        9.79       12.94      1.38 o 
   0   2   2      221.73      257.24     10.96 o 
   1   2   2      413.21      393.92     10.60 o 
   2   2   2     8229.67     8253.98    130.40 o 
   3   2   2       21.09       18.74      0.71 o 
   4   2   2      171.89      161.33     17.09 o 
   5   2   2        0.39        3.39      1.51 o 
   6   2   2       51.69       58.90      3.86 o 
   7   2   2      318.06      317.88      8.27 o 
   8   2   2      262.51      274.01      8.72 o 
   9   2   2       41.26       45.53      3.74 o 
  10   2   2        7.02        6.89      2.24 o 
  11   2   2      131.49      125.29      6.88 o 
  -9   3   2        4.06       -1.46      4.19 o 
  -8   3   2      180.03      167.97      7.51 o 
  -7   3   2       40.86       42.44      3.81 o 
  -6   3   2      642.08      648.68     22.63 o 
  -5   3   2     1607.64     1675.56     39.76 o 
  -4   3   2     1622.57     1670.25     40.20 o 
  -3   3   2     1184.53     1259.37     31.07 o 
  -2   3   2      466.09      459.14     12.58 o 
  -1   3   2     1498.49     1529.70     35.03 o 
   0   3   2      836.06      813.67     32.67 o 
   1   3   2      493.96      496.42     20.39 o 
   2   3   2     1111.83     1195.22     23.44 o 
   3   3   2     2013.11     2050.29     30.63 o 
   4   3   2       58.78       60.55      1.31 o 
   5   3   2      119.74       98.76      3.31 o 
   6   3   2     1125.16     1166.38     21.83 o 
   7   3   2     1569.10     1671.10     39.82 o 
   8   3   2      402.50      446.03     13.00 o 
   9   3   2      378.08      396.92     12.94 o 
  10   3   2        9.07       13.63      2.61 o 
  11   3   2       44.01       33.48      3.40 o 
  -8   4   2       63.33       55.89     10.27 o 
  -7   4   2       61.41       74.99      5.13 o 
  -6   4   2      381.21      369.63     14.32 o 
  -5   4   2      442.26      444.53     12.81 o 
  -4   4   2      235.20      236.26      6.74 o 
  -3   4   2        4.81        6.15      1.84 o 
  -2   4   2      125.37      142.16      3.96 o 
  -1   4   2      109.87      106.29      8.05 o 
   0   4   2      333.94      374.87     12.18 o 
   1   4   2       43.35       54.16      3.95 o 
   2   4   2       11.85        5.01      0.55 o 
   3   4   2       17.26       14.16      0.78 o 
   4   4   2     3169.85     3237.88     44.62 o 
   5   4   2     1845.00     1853.51     30.55 o 
   6   4   2     1519.74     1696.82     30.14 o 
   7   4   2      745.32      794.80     15.68 o 
   8   4   2       89.46       94.85      3.76 o 
   9   4   2       60.14       63.27      5.34 o 
  10   4   2        6.28        2.83      2.11 o 
  11   4   2       35.23       29.64      4.36 o 
  -8   5   2        4.60       -5.97      9.08 o 
  -7   5   2       21.99       26.85      4.42 o 
  -6   5   2       16.07       18.77      4.78 o 
  -5   5   2        0.81        2.02      2.68 o 
  -4   5   2      271.21      269.12     10.94 o 
  -3   5   2      602.88      638.02     20.90 o 
  -2   5   2      352.36      343.60     13.03 o 
  -1   5   2      832.85      761.74     18.64 o 
   0   5   2     4699.63     4997.31    138.05 o 
   1   5   2     2935.32     3077.18     69.28 o 
   2   5   2     3911.42     3995.99    170.78 o 
   3   5   2      897.99      892.82     25.92 o 
   4   5   2      108.10      146.57      2.99 o 
   5   5   2        1.95        3.59      0.76 o 
   6   5   2      289.03      293.66      6.93 o 
   7   5   2      340.35      354.51      7.91 o 
   8   5   2      282.91      302.64      9.55 o 
   9   5   2        3.43        4.08      1.76 o 
  10   5   2       53.46       55.81      5.57 o 
  11   5   2       32.96       32.88      6.81 o 
  -7   6   2       13.83        7.83      4.62 o 
  -6   6   2       44.69       51.55      5.16 o 
  -5   6   2       32.45       52.38      7.76 o 
  -4   6   2      381.56      378.18     28.06 o 
  -3   6   2      263.18      255.31      7.43 o 
  -2   6   2      159.93      155.17      7.81 o 
  -1   6   2      242.32      216.83     23.53 o 
   0   6   2     1062.61     1152.43     61.62 o 
   1   6   2      788.26      792.98     22.21 o 
   2   6   2      106.90       90.70     10.03 o 
   3   6   2       91.26       95.36      2.56 o 
   4   6   2      387.76      402.34     10.65 o 
   5   6   2      375.71      369.06     14.30 o 
   6   6   2      655.36      621.33     14.89 o 
   7   6   2      603.88      590.77     13.35 o 
   8   6   2       62.26       62.83      4.11 o 
   9   6   2      159.03      155.89      7.76 o 
  10   6   2        2.61        4.88      4.06 o 
  11   6   2      103.44      113.02      8.16 o 
  -6   7   2      141.40      122.46      8.60 o 
  -5   7   2       52.18       65.47     11.23 o 
  -4   7   2      186.63      176.50      8.55 o 
  -3   7   2      147.54      159.23      7.79 o 
  -2   7   2       16.41       19.11      4.30 o 
  -1   7   2       20.45       18.78      3.34 o 
   0   7   2       55.85       43.73      3.44 o 
   1   7   2      653.78      710.97     28.90 o 
   2   7   2        1.14        1.28      4.54 o 
   3   7   2       69.87       63.53      8.55 o 
   4   7   2      688.21      643.46     18.27 o 
   5   7   2      502.68      505.63     13.12 o 
   6   7   2      868.85      872.53     20.50 o 
   7   7   2      899.06      985.25     25.66 o 
   8   7   2      381.35      391.18     14.45 o 
   9   7   2      101.70      107.64      5.71 o 
  10   7   2       35.76       27.59      4.01 o 
  11   7   2      136.65      127.05      8.44 o 
  -5   8   2        6.24        8.36      4.30 o 
  -4   8   2      189.12      185.27     10.29 o 
  -3   8   2      281.16      266.31     16.96 o 
  -2   8   2       84.98       82.88      6.93 o 
  -1   8   2        4.15        3.58      5.25 o 
   0   8   2       81.01       78.13      4.59 o 
   1   8   2       52.27       54.36      4.24 o 
   2   8   2      769.06      768.99     72.97 o 
   3   8   2      322.77      358.41     25.44 o 
   4   8   2      795.92      788.68     20.98 o 
   5   8   2      398.50      416.85     11.61 o 
   6   8   2      475.03      457.25     16.36 o 
   7   8   2      377.76      386.82     15.85 o 
   8   8   2      127.93      127.60      7.25 o 
   9   8   2        4.36        4.89      2.60 o 
  10   8   2       19.80       20.77      3.97 o 
  11   8   2       39.01       43.35      8.84 o 
  -3   9   2       92.59       90.04      8.84 o 
  -2   9   2      415.07      465.75     25.56 o 
  -1   9   2     1163.20     1252.02     61.62 o 
   0   9   2     1315.68     1465.79     76.67 o 
   1   9   2     1483.51     1521.09    117.51 o 
   2   9   2      295.06      247.46     34.39 o 
   3   9   2        6.45        3.44      3.43 o 
   4   9   2       70.49       81.33      4.39 o 
   5   9   2       25.49       25.35      3.43 o 
   6   9   2        0.03       -4.99      3.33 o 
   7   9   2        0.47        0.94      2.73 o 
   8   9   2       14.37       13.98      2.07 o 
   9   9   2        0.51       -5.53      3.69 o 
  10   9   2       40.95       42.19      5.52 o 
  -2  10   2       17.79       15.52      6.21 o 
  -1  10   2       16.08       14.33      5.49 o 
   0  10   2       78.61      110.35      9.79 o 
   1  10   2      161.71      154.05     10.75 o 
   2  10   2        2.06        5.03      5.97 o 
   3  10   2       53.48       50.50     10.75 o 
   4  10   2      230.40      216.07     18.99 o 
   5  10   2      155.47      184.94      8.95 o 
   6  10   2      283.02      295.72     12.18 o 
   7  10   2      348.30      383.75     21.50 o 
   8  10   2      114.46      112.73      7.18 o 
   9  10   2      118.15      117.99     11.70 o 
   0  11   2        1.01        3.34      7.64 o 
   1  11   2      142.48      166.24     12.18 o 
   2  11   2      363.34      330.32     24.84 o 
   3  11   2       96.38       81.92      7.64 o 
   4  11   2      140.99      138.11     13.61 o 
   5  11   2      161.45      187.73     32.24 o 
   6  11   2      308.69      321.69     48.84 o 
   7  11   2      301.49      285.99     14.57 o 
   8  11   2       83.23       62.58      9.08 o 
  -7 -10   3       17.34       16.30      5.02 o 
  -6 -10   3       22.97       22.21      6.69 o 
  -5 -10   3       26.45       11.76      3.90 o 
  -4 -10   3       30.90       28.90      4.59 o 
  -3 -10   3       55.10       56.76      5.73 o 
  -2 -10   3      142.74      152.38     11.94 o 
  -1 -10   3      111.18      134.95     11.46 o 
   0 -10   3      163.28      168.15     14.09 o 
  -8  -9   3      112.35      106.84     11.11 o 
  -7  -9   3        3.48        2.06      4.01 o 
  -6  -9   3      230.21      244.54     24.84 o 
  -5  -9   3      206.79      185.48     23.17 o 
  -4  -9   3      173.43      188.52      8.18 o 
  -3  -9   3      508.66      471.49     16.97 o 
  -2  -9   3      418.48      500.62     22.21 o 
  -1  -9   3      301.82      308.59     18.39 o 
   0  -9   3       75.62       99.36      9.31 o 
   1  -9   3        9.20       12.35      4.01 o 
   2  -9   3      121.15      116.66      7.11 o 
  -9  -8   3      163.15      165.28      7.47 o 
  -8  -8   3      230.95      232.68     11.73 o 
  -7  -8   3       34.07       35.89      4.19 o 
  -6  -8   3        1.90       -3.86      3.13 o 
  -5  -8   3      117.30      117.27     11.82 o 
  -4  -8   3      169.13      183.62      7.62 o 
  -3  -8   3      537.01      530.87     22.57 o 
  -2  -8   3      224.18      200.20      8.40 o 
  -1  -8   3      125.66      121.63      7.52 o 
   0  -8   3        9.94        9.10      3.46 o 
   1  -8   3       83.88       91.14      6.81 o 
   2  -8   3      152.72      155.16      7.17 o 
   3  -8   3      421.87      417.58     21.45 o 
   4  -8   3      215.28      186.99     16.36 o 
 -10  -7   3      166.27      147.02      8.84 o 
  -9  -7   3      458.54      492.01     22.01 o 
  -8  -7   3      751.04      794.66     55.41 o 
  -7  -7   3      267.24      271.68     36.42 o 
  -6  -7   3        8.25        9.32      2.54 o 
  -5  -7   3      321.17      342.14     38.69 o 
  -4  -7   3      158.87      145.22      9.31 o 
  -3  -7   3       56.59       76.01     18.39 o 
  -2  -7   3        4.17        6.29      1.92 o 
  -1  -7   3       94.99      105.51      4.90 o 
   0  -7   3      186.17      195.75      8.10 o 
   1  -7   3      410.81      442.81     19.82 o 
   2  -7   3     1049.33     1057.52     37.74 o 
   3  -7   3      155.94      142.25      7.67 o 
   4  -7   3       11.33       10.78      3.46 o 
   5  -7   3       39.00       36.68      9.55 o 
 -10  -6   3       56.02       60.37      5.71 o 
  -9  -6   3       80.39       84.78      4.43 o 
  -8  -6   3        1.86       11.72      8.72 o 
  -7  -6   3      151.08      131.69      8.24 o 
  -6  -6   3      108.09      111.14      9.43 o 
  -5  -6   3      342.18      373.08     31.17 o 
  -4  -6   3      660.04      666.72     51.71 o 
  -3  -6   3      729.62      733.30     28.22 o 
  -2  -6   3      447.99      439.14     19.91 o 
  -1  -6   3      199.78      180.02      6.84 o 
   0  -6   3      312.22      338.62     19.59 o 
   1  -6   3       79.65       75.14      4.66 o 
   2  -6   3      784.54      909.02     27.16 o 
   3  -6   3      348.97      333.74     12.22 o 
   4  -6   3       26.80       29.14      6.21 o 
   5  -6   3       14.73       12.83      2.87 o 
   6  -6   3        3.12        2.87      3.84 o 
 -10  -5   3       16.23       14.28      5.73 o 
  -9  -5   3        7.89        9.54      2.37 o 
  -8  -5   3      288.25      302.15     17.08 o 
  -7  -5   3      918.32      909.24     53.86 o 
  -6  -5   3       17.86       19.89      3.29 o 
  -5  -5   3     1628.95     1649.17     74.52 o 
  -4  -5   3     2027.97     1923.42    108.04 o 
  -3  -5   3     3010.26     3154.23    166.71 o 
  -2  -5   3     1681.44     1733.26     63.34 o 
  -1  -5   3       20.28       16.22      1.89 o 
   0  -5   3       79.83       95.09     14.69 o 
   1  -5   3       48.01       54.70      4.67 o 
   2  -5   3       14.87       12.78      3.40 o 
   3  -5   3      169.34      134.71      9.31 o 
   4  -5   3       14.86       21.78      5.14 o 
   5  -5   3        8.50        9.72      2.86 o 
   6  -5   3       25.52       25.71      3.27 o 
   7  -5   3      107.22       84.08      6.71 o 
 -11  -4   3       81.01       65.92      9.31 o 
 -10  -4   3      178.50      164.11      9.44 o 
  -9  -4   3      170.48      175.96      7.56 o 
  -8  -4   3        1.95        4.64      2.86 o 
  -7  -4   3       75.56       68.17      6.09 o 
  -6  -4   3       50.89       62.09      3.49 o 
  -5  -4   3     2048.24     2186.20     76.30 o 
  -4  -4   3      666.06      703.37     47.24 o 
  -3  -4   3      187.33      171.95      9.31 o 
  -2  -4   3       87.02      110.58      5.97 o 
  -1  -4   3      666.97      783.82     21.76 o 
   0  -4   3      801.43      902.25     30.99 o 
   1  -4   3     1279.27     1292.96     57.54 o 
   2  -4   3     1096.05     1009.28     65.50 o 
   3  -4   3      100.75       76.14      7.89 o 
   4  -4   3       97.40      115.12      5.13 o 
   5  -4   3      249.38      246.95     10.05 o 
   6  -4   3      178.24      174.18      8.27 o 
   7  -4   3      321.77      294.05     16.54 o 
   8  -4   3      292.37      269.88     16.21 o 
 -11  -3   3      141.74      127.78     13.14 o 
 -10  -3   3      259.50      229.10     24.36 o 
  -9  -3   3      283.94      273.30     11.70 o 
  -8  -3   3        2.76        5.03      4.30 o 
  -7  -3   3        6.28        3.02      2.49 o 
  -6  -3   3       61.89       58.60      9.04 o 
  -5  -3   3        0.03        0.33      1.21 o 
  -4  -3   3       11.18        8.52      4.54 o 
  -3  -3   3      167.72      190.93      7.38 o 
  -2  -3   3       77.19      112.43      4.14 o 
  -1  -3   3        6.25       23.64      1.44 o 
   0  -3   3     2019.91     2090.98     88.36 o 
   1  -3   3     2535.78     2446.77     79.95 o 
   2  -3   3     1328.91     1405.94     29.96 o 
   3  -3   3     1359.24     1360.23     37.99 o 
   4  -3   3      734.16      758.37     18.39 o 
   5  -3   3       93.56       96.60      6.81 o 
   6  -3   3       45.19       45.77      2.77 o 
   7  -3   3        8.72        8.21      2.50 o 
   8  -3   3        2.48        4.99      2.95 o 
   9  -3   3       22.92       19.52      4.21 o 
 -10  -2   3       41.48       28.15      4.52 o 
  -9  -2   3       22.08       21.66      2.76 o 
  -8  -2   3       21.23       31.09      4.90 o 
  -7  -2   3      107.87      112.26      5.57 o 
  -6  -2   3      188.18      187.93      6.73 o 
  -5  -2   3      406.33      364.06     29.71 o 
  -4  -2   3      715.68      618.57     36.55 o 
  -3  -2   3     7776.72     7689.86    250.26 o 
  -2  -2   3     1750.87     1719.48     36.92 o 
  -1  -2   3        5.96       13.92      1.30 o 
   0  -2   3        5.98        5.52      0.87 o 
   1  -2   3      745.90      705.96     13.84 o 
   2  -2   3      673.17      746.59     17.15 o 
   3  -2   3      170.61      150.12      3.91 o 
   4  -2   3       52.56       46.87      1.82 o 
   5  -2   3       30.29       29.43      1.78 o 
   6  -2   3       79.25       74.14      3.19 o 
   7  -2   3      331.05      328.89     10.94 o 
   8  -2   3      279.25      288.85     12.93 o 
   9  -2   3       41.06       44.91      6.81 o 
 -10  -1   3       36.02       37.93      5.28 o 
  -9  -1   3      234.15      238.02      9.35 o 
  -8  -1   3       51.39       54.26      4.31 o 
  -7  -1   3      433.72      457.43     26.67 o 
  -6  -1   3      955.57      964.62     84.31 o 
  -5  -1   3     2510.98     2501.64    128.62 o 
  -4  -1   3     1086.73      999.52     55.72 o 
  -3  -1   3     6397.43     6523.77    175.15 o 
  -2  -1   3      553.27      495.96     14.13 o 
  -1  -1   3      102.23      106.54      2.75 o 
   0  -1   3      443.18      432.28      8.75 o 
   1  -1   3      237.76      266.85      6.02 o 
   2  -1   3      368.06      393.71      7.78 o 
   3  -1   3      442.49      448.00     10.17 o 
   4  -1   3      286.26      283.81      5.65 o 
   5  -1   3      299.81      290.22      6.03 o 
   6  -1   3      343.79      332.30      8.07 o 
   7  -1   3      224.72      230.49      8.17 o 
   8  -1   3      160.80      171.26      8.44 o 
   9  -1   3        0.73        0.61      3.53 o 
  10  -1   3       22.57       19.57      3.40 o 
 -10   0   3        3.12        5.46      3.93 o 
  -9   0   3       34.95       45.99      8.76 o 
  -8   0   3      278.43      281.16     18.00 o 
  -7   0   3      958.17      962.41     47.38 o 
  -6   0   3      122.25      126.04      4.43 o 
  -5   0   3       51.54       58.12      3.46 o 
  -4   0   3       11.51       15.29      1.65 o 
  -3   0   3      552.13      584.09     17.42 o 
  -2   0   3     1388.15     1328.29     38.63 o 
  -1   0   3     2871.55     2792.44     69.56 o 
   0   0   3     2427.59     2347.06     39.14 o 
   1   0   3        6.74        6.71      0.79 o 
   2   0   3     3089.57     2998.52     53.50 o 
   3   0   3     2489.03     2606.51     46.96 o 
   4   0   3      588.20      589.64     13.00 o 
   5   0   3      397.82      455.50      9.71 o 
   6   0   3      271.10      248.55      9.21 o 
   7   0   3      639.66      676.93     18.37 o 
   8   0   3      473.91      522.34     15.00 o 
   9   0   3       36.03       49.52      7.51 o 
  10   0   3        9.26       12.96      3.76 o 
 -10   1   3      195.37      166.11     11.47 o 
  -9   1   3       29.07       27.88     10.03 o 
  -8   1   3       48.00       40.27      3.53 o 
  -7   1   3      110.79       99.67      9.31 o 
  -6   1   3       20.66       32.07      6.21 o 
  -5   1   3      428.99      438.76     15.82 o 
  -4   1   3       51.64       37.99      1.96 o 
  -3   1   3     2630.20     2602.88    102.24 o 
  -2   1   3      439.54      366.30     14.90 o 
  -1   1   3      213.78      197.51      7.39 o 
   0   1   3       52.96       46.87      1.88 o 
   1   1   3        3.51        4.54      1.34 o 
   2   1   3     7510.70     7618.02    132.98 o 
   3   1   3      510.35      588.48     10.59 o 
   4   1   3      424.17      436.76      9.92 o 
   5   1   3     1222.50     1333.34     32.46 o 
   6   1   3        0.07       -1.88      2.11 o 
   7   1   3       73.30       84.59      3.76 o 
   8   1   3      167.57      176.15      6.26 o 
   9   1   3        1.69       -0.65      2.10 o 
  10   1   3        6.73       10.09      3.19 o 
  11   1   3        6.89        3.79     10.87 o 
  -9   2   3        5.01        2.66      3.44 o 
  -8   2   3       21.92       28.28      3.00 o 
  -7   2   3       52.08       59.81      4.03 o 
  -6   2   3      159.01      152.14     10.75 o 
  -5   2   3     2291.55     2221.92     72.25 o 
  -4   2   3     1295.00     1308.97     51.93 o 
  -3   2   3     1479.00     1527.69     51.78 o 
  -2   2   3      615.42      580.88     17.51 o 
  -1   2   3      329.01      267.81      9.64 o 
   0   2   3     1123.86     1076.02     28.48 o 
   1   2   3       11.34       12.46      1.45 o 
   2   2   3        0.58        1.07      0.73 o 
   3   2   3      148.71      163.71      4.04 o 
   4   2   3      676.59      675.47     11.26 o 
   5   2   3      512.72      561.84     16.89 o 
   6   2   3      669.35      651.63     20.90 o 
   7   2   3      595.24      616.83     16.02 o 
   8   2   3      545.16      565.91     17.28 o 
   9   2   3       89.79      103.88      4.91 o 
  10   2   3      234.30      230.85      8.96 o 
  11   2   3       58.86       68.46      5.09 o 
  -9   3   3      198.27      194.14     16.60 o 
  -8   3   3      400.27      396.47     23.93 o 
  -7   3   3      423.95      403.65     22.75 o 
  -6   3   3        7.13        8.69      2.30 o 
  -5   3   3      556.65      575.44     34.39 o 
  -4   3   3      637.12      625.66     15.17 o 
  -3   3   3      316.27      323.83     15.77 o 
  -2   3   3       36.56       34.50      9.55 o 
  -1   3   3       49.42       57.08      4.42 o 
   0   3   3     1191.77     1240.31     35.33 o 
   1   3   3      216.93      253.87      5.35 o 
   2   3   3     1181.88     1140.64     25.83 o 
   3   3   3      982.25     1012.51     15.55 o 
   4   3   3     1087.40      992.43     15.58 o 
   5   3   3     1261.44     1376.45     28.96 o 
   6   3   3      414.77      397.71      9.93 o 
   7   3   3      537.13      606.75     14.38 o 
   8   3   3      260.45      257.28     10.48 o 
   9   3   3        7.02        6.67      2.13 o 
  10   3   3       58.57       63.75      4.38 o 
  11   3   3        0.08        1.42      3.49 o 
  -8   4   3      108.04      122.35     11.58 o 
  -7   4   3       21.02       26.05      5.92 o 
  -6   4   3       45.33       38.95      3.09 o 
  -5   4   3      186.39      185.11      8.67 o 
  -4   4   3      512.58      503.47     16.75 o 
  -3   4   3     1115.09     1162.42     21.20 o 
  -2   4   3      559.02      587.40     16.38 o 
  -1   4   3       63.22       97.87      5.25 o 
   0   4   3      238.48      214.96     10.03 o 
   1   4   3     2376.64     2238.23     80.81 o 
   2   4   3     4233.39     4295.64    118.77 o 
   3   4   3     6817.58     6912.50    105.74 o 
   4   4   3     1036.03     1093.07     18.96 o 
   5   4   3      160.04      152.51      3.65 o 
   6   4   3      153.14      131.11      3.52 o 
   7   4   3       56.30       59.11      3.12 o 
   8   4   3        0.26        0.67      2.60 o 
   9   4   3        4.39        4.21      1.91 o 
  10   4   3       17.12       15.08      2.52 o 
  11   4   3        0.50       -3.05      3.61 o 
  -7   5   3       46.97       45.65      4.85 o 
  -6   5   3        0.86        5.46      3.70 o 
  -5   5   3      281.65      294.93     20.84 o 
  -4   5   3      488.15      520.50     13.81 o 
  -3   5   3     1314.17     1334.15     33.13 o 
  -2   5   3     1960.10     2021.46     54.75 o 
  -1   5   3     1267.48     1261.38     27.81 o 
   0   5   3     1302.06     1411.66     45.02 o 
   1   5   3      193.64      172.87      5.17 o 
   2   5   3      263.96      332.24     14.55 o 
   3   5   3      337.53      296.51      8.94 o 
   4   5   3       49.99       42.70      1.19 o 
   5   5   3      354.04      335.86      6.38 o 
   6   5   3       45.05       58.61      6.99 o 
   7   5   3        3.62        2.92      1.15 o 
   8   5   3       23.06       25.07      2.82 o 
   9   5   3       39.31       38.14      3.09 o 
  10   5   3      218.62      240.70     12.33 o 
  11   5   3        0.87       -2.61      3.20 o 
  -7   6   3       85.73       80.86      9.08 o 
  -6   6   3      117.52      121.33     11.70 o 
  -5   6   3       93.10       76.29      6.19 o 
  -4   6   3      168.49      175.16     29.74 o 
  -3   6   3      230.63      234.23      8.43 o 
  -2   6   3       98.36       98.85      7.99 o 
  -1   6   3       72.41       57.85      4.83 o 
   0   6   3       32.65       39.27      2.79 o 
   1   6   3       90.68       99.95      2.99 o 
   2   6   3       98.17       98.72      5.25 o 
   3   6   3     1208.97     1165.18     43.57 o 
   4   6   3      916.87      935.90     32.31 o 
   5   6   3     1563.46     1523.06     48.59 o 
   6   6   3      346.63      343.76     18.43 o 
   7   6   3      460.58      480.03     12.49 o 
   8   6   3      532.83      541.03     13.86 o 
   9   6   3      274.75      262.42     11.08 o 
  10   6   3      235.06      243.55     11.82 o 
  11   6   3       51.31       47.39      5.16 o 
  -6   7   3       63.76       73.72      6.57 o 
  -5   7   3        2.82       -0.36      3.72 o 
  -4   7   3        0.43       -0.70      4.30 o 
  -3   7   3       35.19       45.42      5.49 o 
  -2   7   3        5.69        7.17      4.06 o 
   0   7   3        1.05        0.30      1.77 o 
   1   7   3      136.25      149.52     11.35 o 
   2   7   3      618.96      693.82     22.45 o 
   3   7   3     1095.22     1133.63     31.64 o 
   4   7   3      350.25      340.71     28.20 o 
   5   7   3      306.51      314.64      8.62 o 
   6   7   3      246.43      232.56     10.38 o 
   7   7   3      254.74      239.20      9.83 o 
   8   7   3      200.25      216.97      9.06 o 
   9   7   3      100.03      109.97      6.50 o 
  10   7   3        4.78        5.97      3.03 o 
  11   7   3        1.03       -3.42      3.37 o 
  -5   8   3      111.38      101.82      7.58 o 
  -4   8   3       17.96       15.35      4.41 o 
  -3   8   3      184.97      159.55     10.27 o 
  -2   8   3      137.27      131.84      9.08 o 
  -1   8   3      211.16      212.09     12.90 o 
   0   8   3      271.00      272.10     11.70 o 
   1   8   3      781.74      772.53     44.42 o 
   2   8   3     1416.04     1419.06     69.74 o 
   3   8   3      297.59      290.97     12.18 o 
   4   8   3      206.37      227.60     10.63 o 
   5   8   3      176.12      192.28      7.08 o 
   6   8   3       36.88       36.68      2.41 o 
   7   8   3        0.12        1.52      1.80 o 
   8   8   3       93.56      101.39      5.74 o 
   9   8   3       90.66       97.58      6.56 o 
  10   8   3      251.90      238.79     19.94 o 
  11   8   3       13.65        6.81      9.20 o 
  -3   9   3      852.45      821.86     54.46 o 
  -2   9   3      889.41      965.41     57.80 o 
  -1   9   3      337.70      348.00     17.91 o 
   0   9   3       42.01       44.42      5.49 o 
   1   9   3       64.37       60.90      9.91 o 
   2   9   3       23.33       19.72      4.18 o 
   3   9   3      395.10      371.51     12.05 o 
   4   9   3       71.47       78.68     10.03 o 
   5   9   3        0.44        0.43      3.20 o 
   6   9   3        3.91        5.99      3.39 o 
   7   9   3      101.20      105.71      5.33 o 
   8   9   3      232.55      260.77     14.57 o 
   9   9   3       55.67       58.57      4.42 o 
  10   9   3      109.11      117.81      7.16 o 
  -2  10   3        8.15       11.23      6.69 o 
  -1  10   3       27.26       21.26      5.97 o 
   0  10   3        0.62        9.55      5.49 o 
   1  10   3       79.21       68.07      6.69 o 
   2  10   3      475.13      590.18     28.66 o 
   3  10   3      716.31      697.29     75.36 o 
   4  10   3      227.14      251.03     27.23 o 
   5  10   3      274.45      269.28     11.35 o 
   6  10   3      175.15      188.88      9.01 o 
   7  10   3      380.61      379.31     17.58 o 
   8  10   3      385.50      381.19     29.86 o 
   9  10   3      194.77      184.39     14.33 o 
   0  11   3       92.78       98.64     10.99 o 
   1  11   3      119.83      101.51     10.99 o 
   2  11   3      213.58      192.51     16.24 o 
   3  11   3      281.54      295.69     20.06 o 
   4  11   3       87.48       92.80      6.16 o 
   5  11   3       71.71       65.55     11.94 o 
   6  11   3       27.71       23.05      4.18 o 
   7  11   3        9.12       12.48      3.94 o 
   8  11   3        0.36       -1.67      5.73 o 
  -6 -10   4       47.32       41.92      7.05 o 
  -5 -10   4      150.35      157.95      8.60 o 
  -4 -10   4       84.81       91.95     10.51 o 
  -3 -10   4      223.83      215.91     17.20 o 
  -2 -10   4      452.56      411.29     31.77 o 
  -1 -10   4      228.55      222.36     16.48 o 
  -8  -9   4      261.64      253.49     13.90 o 
  -7  -9   4      122.76      121.30     22.09 o 
  -6  -9   4       84.73       79.71     19.59 o 
  -5  -9   4      214.55      204.10     10.22 o 
  -4  -9   4      106.72      105.26     11.70 o 
  -3  -9   4      200.72      193.22     13.14 o 
  -2  -9   4      188.42      200.39     14.57 o 
  -1  -9   4        6.00        9.31      4.78 o 
   0  -9   4        0.25       -5.02      6.21 o 
   1  -9   4        0.88       -0.48      5.25 o 
  -9  -8   4      106.16       92.27      8.26 o 
  -8  -8   4       90.73       98.14      5.64 o 
  -7  -8   4      211.57      196.40      8.44 o 
  -6  -8   4       45.39       46.86      7.40 o 
  -5  -8   4       16.35       16.79      3.76 o 
  -4  -8   4      118.63      109.30      6.48 o 
  -3  -8   4       92.00       78.82      6.45 o 
  -2  -8   4       14.61        7.40      4.54 o 
   0  -8   4      400.71      415.70     32.24 o 
   1  -8   4      573.37      541.78     18.97 o 
   2  -8   4      381.47      363.98     18.63 o 
   3  -8   4      257.81      225.17     23.17 o 
  -9  -7   4       84.51       99.38     17.08 o 
  -8  -7   4       40.34       41.80      5.16 o 
  -7  -7   4       58.26       48.33      7.64 o 
  -6  -7   4        4.75        7.66      3.53 o 
  -5  -7   4       25.64       29.66      3.79 o 
  -4  -7   4       66.47       67.13      3.74 o 
  -3  -7   4      344.56      327.56     11.52 o 
  -2  -7   4      692.70      671.94     24.24 o 
  -1  -7   4      471.55      511.86     25.44 o 
   0  -7   4      156.68      179.13     10.27 o 
   1  -7   4        2.86        0.00      3.58 o 
   2  -7   4       20.59       29.79      5.25 o 
   3  -7   4      457.55      437.67     16.38 o 
   4  -7   4       43.54       33.18      7.76 o 
   5  -7   4       28.23       17.44      5.25 o 
 -10  -6   4       30.14       16.79      3.30 o 
  -9  -6   4      113.34      104.22     12.30 o 
  -8  -6   4      181.46      181.00     27.94 o 
  -7  -6   4      941.93      920.33     89.92 o 
  -6  -6   4      254.78      244.46     29.86 o 
  -5  -6   4      115.78       99.69      9.79 o 
  -4  -6   4     1666.06     1718.53    134.47 o 
  -3  -6   4     1020.58     1040.73     50.35 o 
  -2  -6   4      668.20      692.05     49.92 o 
  -1  -6   4       90.41      110.50     15.64 o 
   0  -6   4       82.61       72.68     12.18 o 
   1  -6   4      145.38      159.23     18.15 o 
   2  -6   4        2.31        6.72      7.28 o 
   3  -6   4       43.56       42.18      4.42 o 
   4  -6   4        4.17        1.62      2.96 o 
   5  -6   4        0.40        0.11      3.36 o 
   6  -6   4        7.54        6.93      6.93 o 
 -10  -5   4       95.66       87.86      6.70 o 
  -9  -5   4      251.07      242.15     13.02 o 
  -8  -5   4      224.51      213.20     10.63 o 
  -7  -5   4      631.57      638.05     58.76 o 
  -6  -5   4      165.36      166.33     16.48 o 
  -5  -5   4      129.60      147.04     14.93 o 
  -4  -5   4     1771.19     1749.68     60.99 o 
  -3  -5   4      166.42      176.84     11.56 o 
  -2  -5   4        1.93       -1.23      3.22 o 
  -1  -5   4      204.99      216.11      7.16 o 
   0  -5   4      186.65      212.09      7.92 o 
   1  -5   4       30.70       28.57      2.87 o 
   2  -5   4      269.63      243.28     14.09 o 
   3  -5   4      338.01      327.90     11.30 o 
   4  -5   4       11.35       14.35      2.43 o 
   5  -5   4      141.04      144.33      5.60 o 
   6  -5   4       73.21       63.53      7.88 o 
   7  -5   4       19.98       23.88      7.40 o 
 -10  -4   4        9.59       12.13      4.41 o 
  -9  -4   4       95.95       81.41      6.24 o 
  -8  -4   4      262.39      288.01     22.33 o 
  -7  -4   4       92.73      106.74      6.15 o 
  -6  -4   4        2.24       -3.12      2.70 o 
  -5  -4   4        0.14        1.61      1.42 o 
  -4  -4   4       46.57       64.39      8.38 o 
  -3  -4   4      389.46      380.89     11.10 o 
  -2  -4   4      961.10     1015.19     27.28 o 
  -1  -4   4      881.89      851.48     23.29 o 
   0  -4   4      248.06      187.45      9.17 o 
   1  -4   4      777.96      843.59     31.07 o 
   2  -4   4      526.91      546.76     45.56 o 
   3  -4   4     1328.49     1331.92     33.46 o 
   4  -4   4      405.77      390.05     11.48 o 
   5  -4   4      220.47      231.33     11.57 o 
   6  -4   4      174.06      181.30      8.60 o 
   7  -4   4      189.43      193.46     15.29 o 
   8  -4   4       64.77       49.92      6.93 o 
 -10  -3   4        9.95       14.50      3.28 o 
  -9  -3   4       15.39       12.54      2.87 o 
  -8  -3   4       93.11       94.35      6.81 o 
  -7  -3   4       72.77       82.07      5.40 o 
  -6  -3   4       54.10       48.72      3.66 o 
  -5  -3   4       60.98       72.90      3.25 o 
  -4  -3   4      229.84      203.29      6.20 o 
  -3  -3   4      429.49      383.05     21.44 o 
  -2  -3   4     1341.51     1347.35     35.92 o 
  -1  -3   4      544.98      561.74     14.52 o 
   0  -3   4       15.25        4.72      1.93 o 
   1  -3   4     1518.89     1629.64     38.25 o 
   2  -3   4      298.26      294.27      7.66 o 
   3  -3   4      274.91      273.77      8.85 o 
   4  -3   4      174.04      180.90      5.55 o 
   5  -3   4       94.63       92.00      3.86 o 
   6  -3   4      373.75      374.86     13.70 o 
   7  -3   4      183.67      152.73      8.72 o 
   8  -3   4      120.97      118.28     16.84 o 
 -10  -2   4       20.69       17.93      4.05 o 
  -9  -2   4      109.03       92.18      7.55 o 
  -8  -2   4      271.80      259.94     13.97 o 
  -7  -2   4      130.78      121.81     10.99 o 
  -6  -2   4     2155.97     2195.74    130.53 o 
  -5  -2   4     2297.79     2283.82    201.54 o 
  -4  -2   4     1330.57     1327.56     77.82 o 
  -3  -2   4      600.43      550.33     26.13 o 
  -2  -2   4      895.02      840.12     32.34 o 
  -1  -2   4      165.62      169.00      4.80 o 
   0  -2   4       23.88       41.93      4.02 o 
   1  -2   4        2.41        8.10      0.83 o 
   2  -2   4       55.05       74.28      2.22 o 
   3  -2   4       74.99       68.90      2.83 o 
   4  -2   4      199.91      223.51     11.45 o 
   5  -2   4      654.38      691.81     19.52 o 
   6  -2   4      382.38      386.47     15.94 o 
   7  -2   4       96.86       86.04      4.20 o 
   8  -2   4       99.77       90.96      7.14 o 
   9  -2   4       80.37       76.57      5.32 o 
 -10  -1   4       32.05       29.91      4.90 o 
  -9  -1   4      195.61      196.34      8.53 o 
  -8  -1   4      447.31      428.02     27.83 o 
  -7  -1   4      303.49      306.10     12.80 o 
  -6  -1   4      808.02      823.24     23.42 o 
  -5  -1   4      329.55      322.92     11.23 o 
  -4  -1   4       19.06       16.96      3.10 o 
  -3  -1   4        1.49       -0.76      1.14 o 
  -2  -1   4      477.89      487.07     22.98 o 
  -1  -1   4      365.51      364.89      8.57 o 
   0  -1   4        1.16        4.68      1.35 o 
   1  -1   4      838.51      843.29     20.51 o 
   2  -1   4      102.12      104.60      3.23 o 
   3  -1   4     2739.52     2865.30     64.33 o 
   4  -1   4      956.75     1042.70     22.91 o 
   5  -1   4      284.93      275.99      7.31 o 
   6  -1   4       41.98       41.05      2.55 o 
   7  -1   4       95.75      108.64      7.10 o 
   8  -1   4       55.13       55.98      3.97 o 
   9  -1   4       38.17       43.12      4.20 o 
  10  -1   4        5.78        8.52      4.21 o 
 -10   0   4       62.54       51.13      5.82 o 
  -9   0   4       94.38       96.13      8.86 o 
  -8   0   4        2.40        7.49      3.84 o 
  -7   0   4        0.72       -0.72      2.35 o 
  -6   0   4       34.01       41.45     14.81 o 
  -5   0   4      274.19      300.69     13.14 o 
  -4   0   4      918.30      916.44     36.07 o 
  -3   0   4     1457.26     1445.56     36.98 o 
  -2   0   4     6670.13     6891.42    236.46 o 
  -1   0   4     1395.59     1319.28     39.44 o 
   0   0   4      484.94      427.35      8.94 o 
   1   0   4      684.37      674.22     13.41 o 
   2   0   4      337.35      320.56      9.37 o 
   3   0   4     2674.77     2643.99     61.08 o 
   4   0   4      186.61      221.88      5.40 o 
   5   0   4     1266.30     1432.42     30.54 o 
   6   0   4      596.11      661.25     15.52 o 
   7   0   4       39.07       54.47      3.27 o 
   8   0   4       13.88       21.67      3.28 o 
   9   0   4       31.24       35.17      3.40 o 
  10   0   4        6.50        7.68      3.54 o 
  -9   1   4       79.36       72.53      5.09 o 
  -8   1   4      189.04      188.41      7.97 o 
  -7   1   4      266.31      265.24     12.78 o 
  -6   1   4      111.33      100.35      8.60 o 
  -5   1   4        6.55        7.94      2.30 o 
  -4   1   4      529.58      502.18     31.44 o 
  -3   1   4       56.70       36.60      3.59 o 
  -2   1   4     2686.79     2862.69     65.15 o 
  -1   1   4      356.69      305.71     10.15 o 
   0   1   4      110.57      109.23      2.35 o 
   1   1   4      103.74      106.03      2.31 o 
   2   1   4     1480.68     1485.08     25.57 o 
   3   1   4      197.04      194.57      4.38 o 
   4   1   4     2702.04     2890.07     54.43 o 
   5   1   4      788.27      883.33     18.03 o 
   6   1   4       90.71      112.50      4.72 o 
   7   1   4       51.57       55.04      4.59 o 
   8   1   4       67.82       67.88      4.68 o 
   9   1   4      215.96      234.64     10.03 o 
  10   1   4       45.74       49.16      4.51 o 
  -9   2   4       21.24       30.69      6.33 o 
  -8   2   4      279.55      305.17     16.20 o 
  -7   2   4     1137.72     1176.39     79.89 o 
  -6   2   4      297.09      317.03     33.80 o 
  -5   2   4        8.55        8.41      5.85 o 
  -4   2   4      868.87      834.61     52.73 o 
  -3   2   4      156.01      131.49      5.77 o 
  -2   2   4      480.75      531.07     15.88 o 
  -1   2   4      628.24      682.43     24.36 o 
   0   2   4      459.46      466.59     11.31 o 
   1   2   4        2.30        2.72      1.29 o 
   2   2   4      746.69      818.94     17.48 o 
   3   2   4     5675.92     5985.93    113.21 o 
   4   2   4     2276.51     2528.01     49.04 o 
   5   2   4      878.33      863.02     24.49 o 
   6   2   4      171.73      189.96      7.38 o 
   7   2   4      185.59      191.09      7.40 o 
   8   2   4      347.51      372.52     11.90 o 
   9   2   4      139.37      144.11      9.14 o 
  10   2   4        9.15        6.01      4.05 o 
  11   2   4       29.71       41.04      6.09 o 
  -8   3   4      137.18      142.84     11.03 o 
  -7   3   4      143.86      146.27      6.50 o 
  -6   3   4       36.41       43.08     10.15 o 
  -5   3   4        5.80        3.99      3.84 o 
  -4   3   4      322.73      290.21     22.91 o 
  -3   3   4      235.18      207.34     12.50 o 
  -2   3   4      196.44      217.73     10.03 o 
  -1   3   4       33.34       40.81      6.09 o 
   0   3   4      122.42      156.03      5.11 o 
   1   3   4      677.99      655.02     16.12 o 
   2   3   4      813.62      743.09     14.20 o 
   3   3   4     4239.56     4309.41    102.13 o 
   4   3   4     1475.46     1566.07     29.97 o 
   5   3   4      811.32      798.41     18.62 o 
   6   3   4      104.90      117.29      9.67 o 
   7   3   4       15.01       17.32      3.46 o 
   8   3   4        0.17        2.70      2.61 o 
   9   3   4       10.47       17.25      3.22 o 
  10   3   4        9.38       11.13      2.61 o 
  11   3   4       96.93       94.95      5.19 o 
  -8   4   4        0.24       -2.97      4.30 o 
  -7   4   4      106.45      103.83      5.86 o 
  -6   4   4      218.22      221.16      8.36 o 
  -5   4   4        6.43        2.02      2.64 o 
  -4   4   4     1498.88     1601.58     87.30 o 
  -3   4   4      868.11      815.61     39.51 o 
  -2   4   4     1802.82     1925.43     77.03 o 
  -1   4   4     1743.05     1674.39     44.19 o 
   0   4   4      929.33      899.49     33.20 o 
   1   4   4     2344.97     2468.76    178.06 o 
   2   4   4       41.96       42.01      2.46 o 
   3   4   4      223.38      222.72      4.93 o 
   4   4   4     1193.29     1235.75     63.79 o 
   5   4   4        0.47        1.34      1.03 o 
   6   4   4        1.50        2.08      1.79 o 
   7   4   4        0.52       -1.19      1.70 o 
   8   4   4      118.44      134.02      5.26 o 
   9   4   4      183.71      201.68      7.80 o 
  10   4   4       23.04       18.80      2.72 o 
  11   4   4       13.19       19.83      5.97 o 
  -7   5   4       19.21        8.07      3.73 o 
  -6   5   4      119.67      121.24      7.18 o 
  -5   5   4       28.44       28.40      6.07 o 
  -4   5   4     1046.91     1077.94     88.01 o 
  -3   5   4     1331.81     1343.20    109.87 o 
  -2   5   4      414.52      435.18     42.16 o 
  -1   5   4        0.90        2.77      2.41 o 
   0   5   4       45.72       59.95      5.49 o 
   1   5   4       89.17       93.41      4.66 o 
   2   5   4     1172.36     1150.87     52.61 o 
   3   5   4     2102.15     2130.09     81.76 o 
   4   5   4        8.64        3.71      0.99 o 
   5   5   4       52.36       54.17      1.96 o 
   6   5   4       35.83       44.23      1.94 o 
   7   5   4       50.83       49.54      3.18 o 
   8   5   4      419.04      443.60     13.65 o 
   9   5   4      496.02      511.21     16.72 o 
  10   5   4      378.93      424.29     17.44 o 
  11   5   4      253.22      261.70     14.45 o 
  -6   6   4       38.29       46.59      4.72 o 
  -5   6   4        1.42       -4.86      4.30 o 
  -4   6   4       44.94       42.41      6.57 o 
  -3   6   4       60.13       63.52      5.69 o 
  -2   6   4       52.69       59.95      6.45 o 
  -1   6   4      104.08      116.77     16.84 o 
   0   6   4        7.70       13.60      5.85 o 
   1   6   4      845.18      902.44     21.62 o 
   2   6   4     1623.25     1609.46     39.12 o 
   3   6   4     2693.21     2896.35     90.63 o 
   4   6   4     1589.66     1538.27     62.74 o 
   5   6   4      226.54      219.24     10.52 o 
   6   6   4      118.27      109.89      6.48 o 
   7   6   4      252.28      256.74      6.59 o 
   8   6   4      397.95      423.17     12.73 o 
   9   6   4      277.67      301.63     13.19 o 
  10   6   4       65.74       74.95     12.66 o 
  11   6   4        2.50        5.01      7.64 o 
  -5   7   4       41.68       48.18      9.20 o 
  -4   7   4       25.12       26.87      8.12 o 
  -3   7   4        2.52        4.66      4.28 o 
  -2   7   4      195.53      183.19     10.51 o 
  -1   7   4      223.79      258.43     13.38 o 
   0   7   4      181.60      194.07      7.16 o 
   1   7   4      316.99      310.40      9.83 o 
   2   7   4      736.30      699.79     22.01 o 
   3   7   4      646.44      704.99     18.42 o 
   4   7   4      348.82      358.32     18.87 o 
   5   7   4       18.95       26.48      2.02 o 
   6   7   4        8.18        4.40      1.58 o 
   7   7   4       19.76       19.94      1.89 o 
   8   7   4       10.27        9.46      3.46 o 
   9   7   4      146.18      147.78      7.01 o 
  10   7   4      143.59      134.02      8.01 o 
  11   7   4      148.49      152.77     10.63 o 
  -4   8   4       98.87      106.89      7.14 o 
  -3   8   4      280.41      306.44     17.91 o 
  -2   8   4      691.43      679.51     36.07 o 
  -1   8   4      491.05      506.11     21.73 o 
   0   8   4      293.16      300.70     15.29 o 
   1   8   4       73.29       65.68      4.18 o 
   2   8   4      517.14      542.07     30.93 o 
   3   8   4       69.94       57.17      4.38 o 
   4   8   4       28.02       20.98      3.03 o 
   5   8   4       10.77       13.24      2.70 o 
   6   8   4      182.22      158.76      5.77 o 
   7   8   4      369.57      374.79     11.21 o 
   8   8   4      370.95      356.85     14.59 o 
   9   8   4      205.99      209.55      9.66 o 
  10   8   4       10.62       13.28      5.25 o 
  -3   9   4       98.48       85.03      9.55 o 
  -2   9   4       21.55        9.79      5.02 o 
  -1   9   4        3.74       -3.34      4.30 o 
   0   9   4      114.19      110.11      7.88 o 
   1   9   4      374.16      376.18     20.78 o 
   2   9   4      127.64      135.37     18.03 o 
   3   9   4      362.58      392.69     19.59 o 
   4   9   4      322.45      272.24     17.44 o 
   5   9   4       28.16       32.01      6.21 o 
   6   9   4      137.76      147.05      7.64 o 
   7   9   4      248.96      244.71     10.47 o 
   8   9   4      495.67      486.21     18.74 o 
   9   9   4      438.50      419.94     18.77 o 
  10   9   4      102.78       91.58      6.70 o 
  -2  10   4       77.99       82.16      8.84 o 
  -1  10   4      139.63      153.34     11.94 o 
   0  10   4      189.82      191.31     14.09 o 
   1  10   4      256.73      260.10     16.24 o 
   2  10   4      354.39      369.01     18.15 o 
   3  10   4      430.78      431.72     56.96 o 
   4  10   4       98.65      101.77      6.08 o 
   5  10   4      127.57      130.69     21.02 o 
   6  10   4      368.98      320.92     14.93 o 
   7  10   4      230.14      206.12     10.99 o 
   8  10   4       80.94       90.76      9.79 o 
   9  10   4        0.02        0.24      5.02 o 
   1  11   4      116.02      111.54     10.27 o 
   2  11   4       62.90       73.56      8.12 o 
   3  11   4       16.45       10.27      5.02 o 
   4  11   4        5.97        1.63      4.54 o 
   5  11   4       11.50       12.59      3.84 o 
   6  11   4        0.77        1.72      3.16 o 
   7  11   4       17.38       17.29      3.61 o 
   8  11   4       99.56       93.63      9.79 o 
  -6  -9   5      122.97      101.74      7.82 o 
  -5  -9   5      109.99      126.11     12.18 o 
  -4  -9   5       23.27       30.81      5.97 o 
  -3  -9   5       14.11       -1.43      7.88 o 
  -2  -9   5       11.63       22.69      8.60 o 
  -1  -9   5       57.80       57.80      8.12 o 
   0  -9   5      121.07      124.44     11.70 o 
  -8  -8   5        6.59       -0.50      8.24 o 
  -7  -8   5        0.29        7.17      4.11 o 
  -6  -8   5      117.88      113.35      8.65 o 
  -5  -8   5       61.71       51.75      5.37 o 
  -4  -8   5        8.62        4.30      4.54 o 
  -3  -8   5       54.75       56.61      6.21 o 
  -2  -8   5      779.43      764.54     44.90 o 
  -1  -8   5     1040.09     1091.99     54.22 o 
   0  -8   5      396.32      432.07     22.21 o 
   1  -8   5       80.05       87.21      6.33 o 
   2  -8   5       42.51       42.03      4.21 o 
  -9  -7   5        2.47        2.13      3.67 o 
  -8  -7   5       57.43       51.63     10.39 o 
  -7  -7   5      261.15      245.76     34.63 o 
  -6  -7   5      436.04      448.69     18.42 o 
  -5  -7   5      148.76      133.09      7.75 o 
  -4  -7   5      363.93      399.35     20.30 o 
  -3  -7   5      321.77      359.70     18.15 o 
  -2  -7   5      197.70      232.87     14.81 o 
  -1  -7   5       82.31       99.60      4.59 o 
   0  -7   5       43.50       54.63      6.45 o 
   1  -7   5       86.55       82.55      6.93 o 
   2  -7   5       36.29       28.93      3.26 o 
   3  -7   5        8.01       10.19      3.70 o 
   4  -7   5        8.68        6.69      4.78 o 
  -9  -6   5      246.00      234.58     15.29 o 
  -8  -6   5      342.64      325.29     22.21 o 
  -7  -6   5      724.06      759.94     47.17 o 
  -6  -6   5     1494.38     1569.34    134.83 o 
  -5  -6   5        1.57       10.57     14.57 o 
  -4  -6   5       65.39       75.47      6.45 o 
  -3  -6   5      296.57      264.87     17.56 o 
  -2  -6   5       60.39       54.67      3.93 o 
  -1  -6   5       30.29       24.60      3.58 o 
   0  -6   5       12.29        9.94      6.69 o 
   1  -6   5        1.37        3.32      2.78 o 
   2  -6   5        4.65        1.43      2.18 o 
   3  -6   5       46.10       41.43      3.73 o 
   4  -6   5      145.71      168.96      9.18 o 
   5  -6   5      127.93      125.87     11.23 o 
  -9  -5   5       50.87       54.92      5.10 o 
  -8  -5   5      160.94      161.28     25.56 o 
  -7  -5   5      287.16      279.52     25.32 o 
  -6  -5   5      305.21      289.18     18.87 o 
  -5  -5   5       32.05       31.53      4.13 o 
  -4  -5   5       60.11       53.79      3.70 o 
  -3  -5   5      357.02      375.44     40.72 o 
  -2  -5   5      885.07      942.24     51.11 o 
  -1  -5   5      581.81      613.52     19.00 o 
   0  -5   5      235.35      236.35      6.99 o 
   1  -5   5       71.18       66.28      4.30 o 
   2  -5   5      290.39      328.59     11.59 o 
   3  -5   5      587.15      552.79     19.95 o 
   4  -5   5      755.78      738.02     31.10 o 
   5  -5   5       21.72       17.65      3.33 o 
   6  -5   5       51.14       47.29      7.17 o 
 -10  -4   5        2.70       -0.88      8.36 o 
  -9  -4   5        5.52        5.21      8.48 o 
  -8  -4   5        0.28       -5.66      3.77 o 
  -7  -4   5        2.23        3.84      3.80 o 
  -6  -4   5      142.12      144.93     25.44 o 
  -5  -4   5       14.18       13.50      3.26 o 
  -4  -4   5      268.16      271.68     28.29 o 
  -3  -4   5     1832.61     1820.86    120.73 o 
  -2  -4   5      853.87      913.57     60.91 o 
  -1  -4   5      712.45      727.19     21.38 o 
   0  -4   5      161.40      158.15      5.64 o 
   1  -4   5      101.68      100.76      9.45 o 
   2  -4   5      363.24      374.84     13.38 o 
   3  -4   5       37.02       43.15     10.87 o 
   4  -4   5      960.19      976.45     31.01 o 
   5  -4   5      432.49      440.16     28.06 o 
   6  -4   5        2.95       -0.48      3.82 o 
   7  -4   5      126.49      101.27     12.18 o 
 -10  -3   5       52.11       51.59      9.31 o 
  -9  -3   5       91.55       79.27      5.96 o 
  -8  -3   5      206.30      157.35     18.75 o 
  -7  -3   5       53.85       56.84      6.21 o 
  -6  -3   5      173.58      175.62     32.12 o 
  -5  -3   5      198.52      243.86     13.38 o 
  -4  -3   5      271.01      235.96     15.41 o 
  -3  -3   5     1278.13     1244.36     56.74 o 
  -2  -3   5      767.21      795.02     55.82 o 
  -1  -3   5      601.20      625.02     47.41 o 
   0  -3   5       86.49       84.86      3.28 o 
   1  -3   5        0.11        1.34      0.82 o 
   2  -3   5        2.84        5.46      1.81 o 
   3  -3   5      957.95      981.45     26.42 o 
   4  -3   5      984.09     1040.50     28.28 o 
   5  -3   5      194.78      187.40      9.54 o 
   6  -3   5      219.09      232.63     17.44 o 
   8  -3   5        0.87       12.90      6.93 o 
 -10  -2   5        6.13        1.91      5.25 o 
  -9  -2   5      253.85      275.89     21.73 o 
  -8  -2   5     1200.12     1170.52     45.06 o 
  -7  -2   5      777.21      854.42     29.92 o 
  -6  -2   5      330.14      363.52     17.91 o 
  -5  -2   5      451.58      495.84     21.02 o 
  -4  -2   5       36.11       44.90      5.73 o 
  -3  -2   5       14.05       12.72      2.75 o 
  -2  -2   5      123.54      145.67      5.15 o 
  -1  -2   5       10.84        7.84      2.75 o 
   0  -2   5       10.86       14.04      0.85 o 
   1  -2   5       70.86       67.18      3.88 o 
   2  -2   5     1368.16     1542.79     58.16 o 
   3  -2   5      789.67      809.84     19.05 o 
   4  -2   5     1294.63     1252.24     32.12 o 
   5  -2   5       13.47       15.40      2.03 o 
   6  -2   5       17.60       20.74      3.49 o 
   7  -2   5       10.39       12.00      3.58 o 
   8  -2   5       37.01       41.80      5.73 o 
   9  -2   5       16.47       11.46      7.40 o 
 -10  -1   5       29.26       26.51      7.40 o 
  -9  -1   5      109.30      101.69      7.16 o 
  -8  -1   5       95.47       96.44      6.03 o 
  -7  -1   5        0.29       -2.84      2.82 o 
  -6  -1   5       39.31       44.37      3.94 o 
  -5  -1   5      429.58      433.47     18.32 o 
  -4  -1   5      931.15      946.26     30.81 o 
  -3  -1   5      392.10      349.53     18.61 o 
  -2  -1   5      231.03      193.15      5.31 o 
  -1  -1   5     1229.50     1214.44     28.79 o 
   0  -1   5      726.49      752.31     21.94 o 
   1  -1   5      320.77      302.33     10.04 o 
   2  -1   5     1861.69     1960.52     47.15 o 
   3  -1   5      763.55      756.53     22.27 o 
   4  -1   5     1705.99     1659.19     44.78 o 
   5  -1   5      188.01      225.23      7.27 o 
   6  -1   5        1.93        3.19      1.77 o 
   7  -1   5       27.38       34.36      8.84 o 
   8  -1   5        8.30        6.88      2.86 o 
   9  -1   5       17.05       16.68      3.87 o 
  -9   0   5        3.70        2.75      5.97 o 
  -8   0   5       50.38       42.08      4.30 o 
  -7   0   5      220.05      231.68     14.09 o 
  -6   0   5      375.08      416.07     21.97 o 
  -5   0   5     1358.75     1496.70     48.63 o 
  -4   0   5     1330.85     1401.51     38.38 o 
  -3   0   5      380.62      355.20     37.02 o 
  -2   0   5     1141.34     1009.54     23.77 o 
  -1   0   5      753.20      665.35     28.39 o 
   0   0   5        5.00       14.32      1.24 o 
   1   0   5       95.71      123.00      6.92 o 
   2   0   5      385.38      463.35     11.48 o 
   3   0   5     2684.54     2956.86     75.53 o 
   4   0   5      144.58      161.47      4.86 o 
   5   0   5       75.75       70.92      2.37 o 
   6   0   5       15.26       23.23      1.63 o 
   7   0   5       32.47       28.43      2.52 o 
   8   0   5       80.37       87.87      7.61 o 
   9   0   5      189.43      167.72     10.31 o 
  10   0   5      113.23      112.15     11.35 o 
  -9   1   5       75.27       72.77      7.36 o 
  -8   1   5       84.24       90.61     12.78 o 
  -7   1   5      218.96      207.28     11.82 o 
  -6   1   5      244.92      245.53     11.15 o 
  -5   1   5       59.12       63.17      4.55 o 
  -4   1   5      288.38      258.79      9.54 o 
  -3   1   5      119.90      124.05     12.42 o 
  -2   1   5       92.75      104.83      3.93 o 
  -1   1   5      617.17      678.50     23.46 o 
   0   1   5      140.14      160.33      4.33 o 
   1   1   5      359.68      387.55     14.73 o 
   2   1   5     4657.14     5202.40    107.78 o 
   3   1   5     1086.88     1298.72     29.27 o 
   4   1   5     3085.61     3251.56     85.70 o 
   5   1   5      181.30      185.42      5.66 o 
   6   1   5       54.42       54.77      3.94 o 
   7   1   5      111.80      107.46      6.15 o 
   8   1   5      325.11      336.79     15.06 o 
   9   1   5      348.90      356.09     10.85 o 
  10   1   5      190.34      192.10      9.43 o 
  -9   2   5      123.47      114.51      6.57 o 
  -8   2   5      128.78      127.43      7.79 o 
  -7   2   5      171.96      174.00     21.73 o 
  -6   2   5      114.15      115.24     11.46 o 
  -5   2   5        5.39        8.97      3.82 o 
  -4   2   5      315.35      356.22     34.27 o 
  -3   2   5      139.38      134.49      5.74 o 
  -2   2   5       21.55       34.99      2.92 o 
  -1   2   5      450.75      454.50     11.82 o 
   0   2   5      806.66      772.67     20.10 o 
   1   2   5      643.51      586.17     12.55 o 
   2   2   5     2019.53     1964.78     50.73 o 
   3   2   5      769.74      719.26     24.46 o 
   4   2   5     2094.91     2226.78     46.86 o 
   5   2   5       69.29       77.80      2.50 o 
   6   2   5      211.57      241.58     10.39 o 
   7   2   5        1.15        0.23      2.41 o 
   8   2   5        0.51       -1.46      2.58 o 
   9   2   5        3.73        1.97      2.23 o 
  10   2   5        0.69       -0.24      2.81 o 
  -8   3   5        0.01        3.92      3.12 o 
  -7   3   5       77.69       64.45     11.35 o 
  -6   3   5      602.44      645.90     58.52 o 
  -5   3   5       63.54       69.26      6.69 o 
  -4   3   5        4.89        7.01      2.52 o 
  -3   3   5      923.60      952.25    109.77 o 
  -2   3   5      577.43      574.39     36.90 o 
  -1   3   5     2020.84     2029.96     60.07 o 
   0   3   5      744.30      688.98     77.98 o 
   1   3   5      815.74      726.94     29.87 o 
   2   3   5     2058.47     2071.36     57.90 o 
   3   3   5      352.34      362.80      8.18 o 
   4   3   5       92.56      106.24      5.79 o 
   5   3   5       41.36       48.85      3.80 o 
   6   3   5        3.17       12.83      4.54 o 
   7   3   5       26.10       31.11      4.06 o 
   8   3   5      125.29      114.70      6.15 o 
   9   3   5      383.65      400.62     13.60 o 
  10   3   5      312.13      343.00     14.11 o 
  11   3   5       24.24       17.85      5.73 o 
  -8   4   5      147.51      140.53      9.90 o 
  -7   4   5      269.00      269.81     11.58 o 
  -6   4   5      660.70      732.69     78.34 o 
  -5   4   5       59.17       69.74      5.33 o 
  -4   4   5       97.34       86.64      9.31 o 
  -3   4   5     1795.49     1859.93    101.99 o 
  -2   4   5      702.97      719.71     38.81 o 
  -1   4   5      705.50      737.41     41.32 o 
   0   4   5      145.51      141.40      7.40 o 
   1   4   5      137.53      162.85     14.93 o 
   2   4   5        0.41       -1.17      1.69 o 
   3   4   5      575.22      578.60     19.84 o 
   4   4   5      322.52      313.16     13.97 o 
   5   4   5        4.80        6.34      2.11 o 
   6   4   5      467.84      470.23     13.17 o 
   7   4   5        6.97       10.90      2.52 o 
   8   4   5       17.88       24.59      4.22 o 
   9   4   5       35.19       33.17      2.99 o 
  10   4   5       42.12       47.38      4.34 o 
  11   4   5       81.04       77.47      5.97 o 
  -7   5   5      176.80      185.09     32.12 o 
  -6   5   5      308.59      308.43     17.96 o 
  -5   5   5      190.37      178.47     25.44 o 
  -4   5   5       14.45        9.55      6.69 o 
  -3   5   5       20.82       39.09      4.11 o 
  -2   5   5       30.32       25.68      3.31 o 
  -1   5   5      449.37      502.86     36.66 o 
   0   5   5      599.98      684.29     25.08 o 
   1   5   5      373.24      320.77     13.14 o 
   2   5   5      869.27      876.83     37.90 o 
   3   5   5      502.31      461.40     25.04 o 
   4   5   5     1397.62     1368.67     48.25 o 
   5   5   5      392.17      361.13     16.00 o 
   6   5   5      568.71      556.73     16.67 o 
   7   5   5      344.68      371.52     10.88 o 
   8   5   5      684.15      754.66     21.34 o 
   9   5   5      615.66      644.90     18.73 o 
  10   5   5       85.25       80.75      7.44 o 
  11   5   5       12.35        6.84      9.67 o 
  -6   6   5        7.81       -0.49      4.33 o 
  -5   6   5        7.74       15.12      5.25 o 
  -4   6   5       17.14       16.76      4.76 o 
  -3   6   5       34.97       42.99      4.79 o 
  -2   6   5       62.01       60.80      8.48 o 
  -1   6   5      621.26      615.74     25.32 o 
   0   6   5      613.37      669.72     26.03 o 
   1   6   5      420.50      385.27     21.02 o 
   2   6   5      687.33      734.77     63.77 o 
   3   6   5      111.88      100.36      6.20 o 
   4   6   5      464.28      456.62     45.86 o 
   5   6   5      750.37      748.35     29.14 o 
   6   6   5       81.05       90.35      3.03 o 
   7   6   5       58.23       49.80      4.70 o 
   8   6   5        0.25        4.72      2.34 o 
   9   6   5      105.85      102.45      6.93 o 
  10   6   5      114.05      121.73      7.21 o 
  11   6   5       45.41       41.81      8.60 o 
  -5   7   5       79.03       70.68     12.06 o 
  -4   7   5       59.23       69.42      6.46 o 
  -3   7   5      310.61      311.68     13.93 o 
  -2   7   5      735.83      792.72     36.30 o 
  -1   7   5      662.93      659.93     34.87 o 
   0   7   5      452.59      478.93     14.74 o 
   1   7   5      106.90      118.54      5.23 o 
   2   7   5        4.37        4.06      1.15 o 
   3   7   5        3.07        5.71      1.61 o 
   4   7   5      104.73      115.67      9.89 o 
   5   7   5       43.66       34.32      4.60 o 
   6   7   5       81.22       80.99      5.27 o 
   7   7   5      252.78      259.21     18.00 o 
   8   7   5      200.47      196.31     11.77 o 
   9   7   5      242.60      266.67     16.12 o 
  10   7   5      203.32      220.73     11.76 o 
  -4   8   5       98.80      118.31      7.85 o 
  -3   8   5       74.04       71.18      8.12 o 
  -2   8   5      314.47      330.56     16.96 o 
  -1   8   5       86.49      101.27      7.40 o 
   0   8   5       33.11       32.72      5.02 o 
   1   8   5        0.10       -0.38      2.28 o 
   2   8   5       36.51       44.40      4.24 o 
   3   8   5       29.96       22.29      4.78 o 
   4   8   5     1297.81     1350.60     38.56 o 
   5   8   5      557.90      554.09     18.39 o 
   6   8   5       89.69      101.53      7.04 o 
   7   8   5      114.67      126.73      8.84 o 
   8   8   5       66.26       76.17      6.57 o 
   9   8   5       76.21       83.19     12.30 o 
  10   8   5       28.74       26.08      4.29 o 
  -2   9   5      155.91      178.42     15.52 o 
  -1   9   5      541.11      598.54     30.81 o 
   0   9   5      389.00      434.22     21.73 o 
   1   9   5      204.26      209.94     12.42 o 
   2   9   5      147.13      145.87      6.54 o 
   3   9   5      235.66      261.09      9.78 o 
   4   9   5      433.87      464.02     16.04 o 
   5   9   5      261.65      273.71     10.26 o 
   6   9   5      471.40      456.34     16.75 o 
   7   9   5      586.07      554.83     29.38 o 
   8   9   5      187.65      171.93      8.19 o 
   9   9   5        0.14        0.34      4.66 o 
  10   9   5       48.55       42.19      6.21 o 
  -1  10   5      358.24      328.41     25.32 o 
   0  10   5      138.52      153.34     12.18 o 
   1  10   5       21.35       27.47      5.73 o 
   2  10   5        7.99        9.79      7.40 o 
   3  10   5      240.70      249.75     20.42 o 
   4  10   5      119.00      100.57     11.46 o 
   5  10   5        5.88       11.23      3.18 o 
   6  10   5        9.86        8.47      3.94 o 
   7  10   5        7.54        0.48      4.78 o 
   8  10   5       20.61       15.76      7.88 o 
   9  10   5       35.50       45.14      7.40 o 
   1  11   5        5.52        5.25      5.73 o 
   2  11   5       11.68       16.96      8.84 o 
   3  11   5       19.53       26.27      8.12 o 
   4  11   5      107.17       96.36     20.42 o 
   5  11   5      180.21      153.17     27.94 o 
   6  11   5       94.33      122.42     14.57 o 
   7  11   5       85.47       82.40      9.55 o 
  -4  -9   6       29.92       28.66      8.60 o 
  -3  -9   6      148.72      175.55     15.05 o 
  -2  -9   6      298.52      323.87     24.12 o 
  -7  -8   6        2.80        9.31      7.64 o 
  -6  -8   6       11.98       16.00      7.64 o 
  -5  -8   6      145.64      146.69      8.69 o 
  -4  -8   6      447.19      497.03     32.96 o 
  -3  -8   6      342.72      347.28     23.17 o 
  -2  -8   6       85.58       96.97      9.08 o 
  -1  -8   6      212.17      218.54     14.57 o 
   0  -8   6      106.69      127.54     10.03 o 
   1  -8   6       16.54       21.02      5.73 o 
  -8  -7   6      300.92      327.69     21.50 o 
  -7  -7   6      594.57      574.90     40.60 o 
  -6  -7   6      700.27      727.28     47.77 o 
  -5  -7   6      405.99      418.22     28.18 o 
  -4  -7   6        8.06       10.51      4.78 o 
  -3  -7   6       21.84       29.51      3.97 o 
  -2  -7   6        4.81        2.39      4.78 o 
  -1  -7   6       45.24       53.98      7.40 o 
   0  -7   6       15.92        8.15      2.83 o 
   1  -7   6        0.12        6.23      3.87 o 
   2  -7   6       20.73       22.94      3.97 o 
   3  -7   6       33.08       34.31      8.24 o 
  -8  -6   6      104.81      107.00     10.51 o 
  -7  -6   6       59.53       61.86      7.64 o 
  -6  -6   6      156.62      156.20     13.14 o 
  -5  -6   6      165.51      163.13     11.94 o 
  -4  -6   6       22.58       27.94      5.02 o 
  -3  -6   6        1.95        0.96      4.54 o 
  -2  -6   6      186.06      163.00      9.20 o 
  -1  -6   6      323.91      287.70      8.24 o 
   0  -6   6       81.52       74.14      4.47 o 
   1  -6   6       38.60       45.92      3.63 o 
   2  -6   6       70.29       71.27      5.73 o 
   3  -6   6      190.52      162.59      9.59 o 
   4  -6   6      140.12      129.80      7.84 o 
  -9  -5   6        0.42        6.45      4.78 o 
  -8  -5   6        1.68        0.00      5.97 o 
  -7  -5   6       10.66       13.38      4.54 o 
  -6  -5   6      193.50      186.54     12.42 o 
  -5  -5   6      504.51      530.95     28.42 o 
  -4  -5   6       43.20       40.13      6.69 o 
  -3  -5   6      287.41      291.49     34.75 o 
  -2  -5   6      588.13      632.20     29.14 o 
  -1  -5   6      753.05      810.68     40.25 o 
   0  -5   6      850.72      872.06     50.99 o 
   1  -5   6      513.97      513.81     16.97 o 
   2  -5   6      263.02      284.46     10.32 o 
   3  -5   6      102.65      104.63     15.88 o 
   4  -5   6       48.00       58.53      4.30 o 
   5  -5   6       92.85       72.37      8.60 o 
   6  -5   6        1.71       17.20      6.93 o 
  -9  -4   6        2.82        3.82      4.78 o 
  -8  -4   6       72.06       83.60      9.79 o 
  -7  -4   6      262.52      311.45     16.72 o 
  -6  -4   6      525.82      585.41     30.09 o 
  -5  -4   6      999.55     1128.78     50.40 o 
  -4  -4   6       91.57       87.36      4.55 o 
  -3  -4   6      269.55      275.28     21.62 o 
  -2  -4   6      316.35      305.87     38.22 o 
  -1  -4   6       23.18       31.68      3.46 o 
   0  -4   6       14.86       16.36      2.95 o 
   1  -4   6       45.01       54.84      5.49 o 
   2  -4   6      564.47      608.59     20.57 o 
   3  -4   6      124.34      123.65      5.65 o 
   4  -4   6      296.37      297.86     15.88 o 
   5  -4   6      360.37      352.38     16.05 o 
   6  -4   6      297.23      268.94     22.45 o 
   7  -4   6      166.20      154.53     13.61 o 
  -9  -3   6        7.83       12.41      4.07 o 
  -8  -3   6      187.38      202.60     10.32 o 
  -7  -3   6      658.94      611.68     34.63 o 
  -6  -3   6      281.29      307.15     18.15 o 
  -5  -3   6      772.70      814.46     34.15 o 
  -4  -3   6       65.67       74.88     12.78 o 
  -3  -3   6       39.41       41.65      9.67 o 
  -2  -3   6       90.17       87.26      7.64 o 
  -1  -3   6        4.05        6.91      2.18 o 
   0  -3   6      155.69      147.22      5.65 o 
   1  -3   6      971.13     1024.61     29.63 o 
   2  -3   6     1275.08     1343.26     46.93 o 
   3  -3   6     1099.28     1130.63     33.68 o 
   4  -3   6      280.15      281.98     10.34 o 
   5  -3   6       40.13       28.59      4.06 o 
   6  -3   6       65.89       49.68      7.64 o 
   7  -3   6       47.07       57.32      7.40 o 
  -9  -2   6      108.16       88.70      8.00 o 
  -8  -2   6      134.55      128.12     11.82 o 
  -7  -2   6       82.65       68.94      4.55 o 
  -6  -2   6        8.15        6.80      3.09 o 
  -5  -2   6        5.98        9.89      2.78 o 
  -4  -2   6        7.17       10.31      2.52 o 
  -3  -2   6      431.64      423.61     24.57 o 
  -2  -2   6      125.13      120.65      4.25 o 
  -1  -2   6      518.89      548.69     24.33 o 
   0  -2   6     1171.78     1246.30     56.25 o 
   1  -2   6      476.57      452.27     15.94 o 
   2  -2   6      166.12      154.56      5.82 o 
   3  -2   6      313.75      326.17     12.23 o 
   4  -2   6       80.96       83.41      3.46 o 
   5  -2   6      643.02      682.68     24.82 o 
   6  -2   6        0.33       -3.34      5.02 o 
   7  -2   6       95.35       86.22      8.60 o 
   8  -2   6       56.74       53.02      8.12 o 
  -9  -1   6        3.24        0.24      4.95 o 
  -8  -1   6      101.77      103.76      9.91 o 
  -7  -1   6      621.54      632.32     44.78 o 
  -6  -1   6      390.27      455.26     16.29 o 
  -5  -1   6      507.31      512.48     21.35 o 
  -4  -1   6      584.68      631.11     23.65 o 
  -3  -1   6      699.97      667.68     39.10 o 
  -2  -1   6      326.11      281.72     20.18 o 
  -1  -1   6     1413.07     1464.40     57.55 o 
   0  -1   6      822.21      838.66     32.12 o 
   1  -1   6      802.80      807.14     21.62 o 
   2  -1   6      467.96      524.13     16.59 o 
   3  -1   6      507.01      555.49     20.11 o 
   4  -1   6       22.61       24.82      2.65 o 
   5  -1   6        8.80        9.93      1.74 o 
   6  -1   6        2.39        3.35      2.27 o 
   7  -1   6       62.85       62.34      8.60 o 
   8  -1   6       47.75       72.13      8.36 o 
   9  -1   6      116.89      145.22     11.70 o 
  -9   0   6        2.22        1.93      3.59 o 
  -8   0   6      183.95      179.15     10.72 o 
  -7   0   6      683.28      664.32     54.22 o 
  -6   0   6      351.42      357.87     13.25 o 
  -5   0   6      355.53      364.82     15.76 o 
  -4   0   6      331.01      320.47     13.17 o 
  -3   0   6        9.98       11.62      2.11 o 
  -2   0   6       75.78       82.69      4.10 o 
  -1   0   6      212.57      207.22      6.70 o 
   0   0   6        4.13        6.70      2.27 o 
   1   0   6        6.04       11.16      1.77 o 
   2   0   6      380.61      410.69     12.56 o 
   3   0   6      424.49      476.99     12.77 o 
   4   0   6        4.95        7.24      1.21 o 
   5   0   6      809.10      777.94     21.06 o 
   6   0   6       10.36        9.37      2.46 o 
   7   0   6      187.64      186.05     11.57 o 
   8   0   6      188.63      183.67     13.38 o 
   9   0   6      174.51      194.66     18.15 o 
  -9   1   6        3.29        0.53      3.66 o 
  -8   1   6       52.76       55.38     10.51 o 
  -7   1   6       62.30       56.96      8.24 o 
  -6   1   6       63.81       66.41      5.02 o 
  -5   1   6        0.53       10.68      3.27 o 
  -4   1   6      113.28      132.65      6.31 o 
  -3   1   6      760.14      852.13     32.24 o 
  -2   1   6      164.37      170.58      5.55 o 
  -1   1   6      984.40      987.22     41.78 o 
   0   1   6     3865.98     4083.66    100.87 o 
   1   1   6     3328.29     3624.42     93.11 o 
   2   1   6      912.84      948.93     21.13 o 
   3   1   6      997.23     1060.58     37.46 o 
   4   1   6      307.50      278.81     16.91 o 
   5   1   6      924.75      917.86     24.83 o 
   6   1   6        7.07        4.30      3.10 o 
   7   1   6      140.93      132.80     10.99 o 
   8   1   6      119.88      123.34      7.88 o 
   9   1   6       78.34       77.39      9.79 o 
  10   1   6        3.22        2.65      4.72 o 
  -8   2   6        3.72        1.12      3.97 o 
  -7   2   6        0.24        1.67      3.85 o 
  -6   2   6        4.16        1.04      3.70 o 
  -5   2   6      234.79      268.54     17.32 o 
  -4   2   6        4.36       11.49      3.80 o 
  -3   2   6      118.18      128.96      5.13 o 
  -2   2   6      343.39      290.67     17.91 o 
  -1   2   6     1187.08     1079.42     43.09 o 
   0   2   6     1086.53     1019.72     34.08 o 
   1   2   6      718.41      696.38     58.40 o 
   2   2   6      337.88      357.75     19.02 o 
   3   2   6      610.53      662.89     24.91 o 
   4   2   6      247.86      271.41     13.98 o 
   5   2   6       74.42       77.93      6.38 o 
   7   2   6        6.22        3.58      3.82 o 
   8   2   6       56.02       47.10      9.67 o 
   9   2   6      145.19      163.21      8.40 o 
  10   2   6      175.19      165.88      7.81 o 
  -8   3   6      137.69      119.88      9.79 o 
  -7   3   6      203.63      218.38     11.32 o 
  -6   3   6      589.62      612.13     60.07 o 
  -5   3   6      969.49      909.76     45.86 o 
  -4   3   6       10.49       18.87      5.97 o 
  -3   3   6      736.63      789.38     41.92 o 
  -2   3   6      779.28      785.37     21.12 o 
  -1   3   6      564.61      542.39     23.86 o 
   0   3   6     1243.48     1222.85     84.07 o 
   1   3   6       57.68       51.99      3.79 o 
   2   3   6        4.38        6.64      1.59 o 
   3   3   6       83.04       81.53      6.34 o 
   4   3   6       91.56      105.14     14.33 o 
   5   3   6       68.24       68.70      6.33 o 
   6   3   6      144.50      152.62     11.46 o 
   7   3   6      443.23      458.58     26.27 o 
   8   3   6       96.04       97.43      6.33 o 
   9   3   6      112.87      111.28      6.54 o 
  10   3   6       86.51       96.24      9.23 o 
  -7   4   6      120.79      134.01      8.32 o 
  -6   4   6      239.38      223.52     32.60 o 
  -5   4   6      347.57      364.74     22.21 o 
  -4   4   6       29.72       23.90      3.33 o 
  -3   4   6      151.84      170.16     12.78 o 
  -2   4   6        6.52        8.24      3.84 o 
  -1   4   6      422.78      459.69     19.23 o 
   0   4   6      493.22      490.21     49.20 o 
   1   4   6      306.26      317.63     30.33 o 
   2   4   6       76.73       67.80      9.43 o 
   3   4   6     1331.00     1338.88     70.22 o 
   4   4   6      646.12      685.68     32.24 o 
   5   4   6      508.34      537.59     24.72 o 
   6   4   6       19.37       27.71      5.02 o 
   7   4   6       66.71       67.12      6.45 o 
   8   4   6        7.61        4.19      2.69 o 
   9   4   6      186.69      202.98      8.17 o 
  10   4   6      188.85      196.86      9.52 o 
  -6   5   6       11.90       20.70      4.21 o 
  -5   5   6       23.44       20.05      4.78 o 
  -4   5   6        5.59       -0.92      3.16 o 
  -3   5   6      166.70      189.94      8.11 o 
  -2   5   6      790.84      815.19     42.28 o 
  -1   5   6      984.70     1037.70     59.11 o 
   0   5   6     1190.60     1288.56     46.34 o 
   1   5   6      189.15      201.56      7.45 o 
   2   5   6      136.47      165.28      9.08 o 
   3   5   6      397.40      412.86     17.56 o 
   4   5   6      170.95      178.99     15.76 o 
   5   5   6     1472.94     1534.35     63.29 o 
   6   5   6     1787.64     1761.47     91.48 o 
   7   5   6      662.81      664.94     34.63 o 
   8   5   6       23.22       21.20      3.03 o 
   9   5   6      266.29      285.75     10.03 o 
  10   5   6      325.55      315.72     13.41 o 
  -6   6   6        3.45        5.12      3.96 o 
  -5   6   6       12.47       11.53      3.87 o 
  -4   6   6        1.42       -0.38      3.27 o 
  -3   6   6       62.63       61.37      6.45 o 
  -2   6   6      855.72      885.75     37.26 o 
  -1   6   6      751.83      816.61     32.48 o 
   0   6   6      435.35      439.47     19.35 o 
   1   6   6       48.74       53.26      5.73 o 
   2   6   6       16.82       10.01      3.22 o 
   3   6   6       23.91       31.74     13.61 o 
   4   6   6        7.74        5.96      2.37 o 
   5   6   6       33.73       40.53      8.24 o 
   6   6   6       18.99       21.48      2.37 o 
   7   6   6      518.41      458.10     24.36 o 
   8   6   6       31.42       40.71      3.40 o 
   9   6   6       93.42      108.48     10.29 o 
  10   6   6      212.75      215.80     18.15 o 
  -5   7   6      168.10      142.49      9.56 o 
  -4   7   6      305.20      292.42     16.79 o 
  -3   7   6       25.53       23.63      4.90 o 
  -2   7   6      314.23      353.01     18.39 o 
  -1   7   6      351.33      363.52     19.82 o 
   0   7   6        3.61       11.23      4.54 o 
   1   7   6        0.28        2.87      3.82 o 
   2   7   6       36.51       26.75      4.06 o 
   3   7   6      149.27      139.89     18.63 o 
   4   7   6      418.99      357.42     40.01 o 
   5   7   6     1259.20     1219.23     98.16 o 
   6   7   6       33.83       29.78      2.72 o 
   7   7   6       81.43       81.02     11.35 o 
   8   7   6       58.43       72.46      6.45 o 
   9   7   6      128.62      125.88      8.60 o 
  10   7   6      128.63      113.81     11.46 o 
  -4   8   6       14.22       14.71     10.51 o 
  -3   8   6       37.26       35.83      6.21 o 
  -2   8   6       36.43       24.60      8.36 o 
  -1   8   6        8.02       11.23      5.25 o 
   0   8   6      161.34      186.54     11.23 o 
   1   8   6      191.72      215.36     12.66 o 
   2   8   6      357.65      377.80     14.93 o 
   3   8   6      465.78      471.84     15.81 o 
   4   8   6      596.84      620.16     21.11 o 
   5   8   6      992.31      967.42     53.06 o 
   6   8   6      224.86      187.72     19.26 o 
   7   8   6        8.34       11.81      3.03 o 
   8   8   6        0.75       -3.34      5.97 o 
   9   8   6       26.73       30.95      4.18 o 
  10   8   6       13.10        9.59      4.54 o 
  -2   9   6      447.37      494.65     29.38 o 
  -1   9   6      453.33      449.03     28.18 o 
   0   9   6      215.72      245.77     14.09 o 
   1   9   6        8.38       15.05      4.54 o 
   2   9   6        4.92        7.45      4.54 o 
   3   9   6      119.69      118.30      5.98 o 
   4   9   6     1051.00     1036.73     35.38 o 
   5   9   6      443.13      358.61     13.53 o 
   6   9   6      246.90      230.86     10.53 o 
   7   9   6        0.09       -0.24      3.82 o 
   8   9   6       65.29       62.34      7.40 o 
   9   9   6       84.79       62.10      8.84 o 
  -1  10   6       61.96       71.89     10.75 o 
   0  10   6       27.23       24.12      5.73 o 
   1  10   6        9.13       13.38      6.93 o 
   2  10   6        0.07        5.49      6.45 o 
   3  10   6       41.99       32.54      3.93 o 
   4  10   6       32.04       34.28      3.94 o 
   5  10   6      405.51      396.32     31.65 o 
   6  10   6       35.40       33.37      5.85 o 
   7  10   6        1.99        6.45      4.78 o 
   8  10   6      102.63      107.24     11.46 o 
   2  11   6       39.93       37.50      6.45 o 
   3  11   6      184.34      174.36     14.57 o 
   4  11   6      200.21      219.28     31.17 o 
   5  11   6      335.41      294.80     14.07 o 
   6  11   6      247.30      248.64     17.20 o 
   7  11   6       82.57       65.92      7.64 o 
  -5  -8   7       75.42       56.94      5.73 o 
  -4  -8   7       93.19       82.13      6.50 o 
  -3  -8   7       36.49       45.14      7.17 o 
  -2  -8   7       16.92       12.90      5.97 o 
  -1  -8   7        0.16       -3.82      5.73 o 
  -6  -7   7       46.74       55.89      7.88 o 
  -5  -7   7       11.05       21.50      5.49 o 
  -4  -7   7        0.27        4.78      6.21 o 
  -3  -7   7        6.05        4.54      5.02 o 
  -2  -7   7        9.13        6.92      3.87 o 
  -1  -7   7       39.46       37.98      7.88 o 
   0  -7   7       97.19      107.24      9.31 o 
   1  -7   7       81.23       81.84      6.05 o 
   2  -7   7       45.63       41.30      8.96 o 
  -7  -6   7        2.92       14.33      7.64 o 
  -6  -6   7       10.46        0.00      4.54 o 
  -5  -6   7      131.10      147.84     11.23 o 
  -4  -6   7      415.97      471.48     29.38 o 
  -3  -6   7       55.74       52.31      6.69 o 
  -2  -6   7       59.09       69.03      7.40 o 
  -1  -6   7      257.54      271.39     10.07 o 
   0  -6   7      729.15      673.67     27.30 o 
   1  -6   7      376.99      394.88     19.82 o 
   2  -6   7       85.58       87.61      5.71 o 
   3  -6   7       24.44       25.64      8.12 o 
   4  -6   7       59.19       41.80      5.97 o 
  -8  -5   7       79.29       60.67      8.36 o 
  -7  -5   7      242.67      317.66     21.02 o 
  -6  -5   7      335.39      386.93     23.17 o 
  -5  -5   7      583.81      640.58     36.30 o 
  -4  -5   7      318.16      328.65     18.87 o 
  -3  -5   7       28.94       28.62      2.75 o 
  -2  -5   7      613.40      593.91     19.31 o 
  -1  -5   7      214.78      229.32     18.27 o 
   0  -5   7      288.00      292.32     11.29 o 
   1  -5   7      190.40      200.72     15.88 o 
   2  -5   7      137.28      144.24     19.47 o 
   3  -5   7       59.43       49.28      4.79 o 
   4  -5   7        9.43        8.94      3.47 o 
   5  -5   7       83.99       78.34      9.31 o 
  -8  -4   7       74.09       75.23     13.38 o 
  -7  -4   7      323.18      369.97     24.36 o 
  -6  -4   7      407.68      439.95     26.75 o 
  -5  -4   7      378.76      420.84     18.63 o 
  -4  -4   7      123.55      115.01     25.91 o 
  -3  -4   7      481.03      472.39     31.17 o 
  -2  -4   7        7.98        8.03      3.34 o 
  -1  -4   7       17.31       17.21      3.04 o 
   0  -4   7       14.01        7.37      3.53 o 
   1  -4   7        4.08        3.19      2.44 o 
   2  -4   7      229.06      234.09      7.66 o 
   3  -4   7      326.64      340.83     20.06 o 
   4  -4   7      466.11      462.19     20.18 o 
   5  -4   7      265.16      293.06     22.69 o 
   6  -4   7      127.35      126.59     11.70 o 
  -8  -3   7       41.62       40.51      4.96 o 
  -7  -3   7      134.50      114.32     15.64 o 
  -6  -3   7       94.35       89.08      8.00 o 
  -5  -3   7       40.31       35.83      3.09 o 
  -4  -3   7      341.46      341.10     41.32 o 
  -3  -3   7      127.29      131.22     20.66 o 
  -2  -3   7      723.48      754.56     21.50 o 
  -1  -3   7     1981.11     2056.92    163.25 o 
   0  -3   7     3227.81     3462.56    146.65 o 
   1  -3   7     1165.35     1247.87     50.16 o 
   2  -3   7       12.05       18.03      2.99 o 
   3  -3   7      122.34      103.71      4.63 o 
   4  -3   7       87.12       93.51     12.66 o 
   5  -3   7        2.14        3.34      3.82 o 
   6  -3   7      181.05      165.04     16.48 o 
   7  -3   7       60.77       56.61      7.40 o 
  -8  -2   7       50.45       63.27     18.27 o 
  -7  -2   7      221.71      236.66     11.82 o 
  -6  -2   7      577.13      548.33     38.22 o 
  -5  -2   7      186.77      186.43     16.84 o 
  -4  -2   7      254.46      241.07     14.96 o 
  -3  -2   7        3.17        6.12      1.90 o 
  -2  -2   7      850.35      885.11     63.49 o 
  -1  -2   7      366.12      349.95      9.33 o 
   0  -2   7      898.38      901.72     50.04 o 
   1  -2   7      706.30      779.30     25.49 o 
   2  -2   7      547.70      538.15     16.39 o 
   3  -2   7      243.13      273.96     10.96 o 
   4  -2   7       65.96       62.92      4.19 o 
   5  -2   7      421.49      397.12     18.39 o 
   6  -2   7       37.79       39.17      5.73 o 
   7  -2   7       13.56       20.06      5.25 o 
   8  -2   7       15.94       17.20      7.88 o 
  -8  -1   7      149.60      167.58      9.70 o 
  -7  -1   7      576.77      554.37     25.59 o 
  -6  -1   7     1099.57     1071.13     41.97 o 
  -5  -1   7       59.76       70.67      4.64 o 
  -4  -1   7      329.18      340.18     13.59 o 
  -3  -1   7        7.23        2.73      1.79 o 
  -2  -1   7        3.38        4.69      1.32 o 
  -1  -1   7      698.00      704.98     35.78 o 
   0  -1   7      987.87      978.54     41.56 o 
   1  -1   7       82.92       91.62      4.86 o 
   2  -1   7        2.19        3.52      3.46 o 
   3  -1   7       30.12       28.57      7.52 o 
   4  -1   7        6.98        7.70      2.52 o 
   5  -1   7      162.67      158.10      6.65 o 
   6  -1   7      425.57      441.62     26.51 o 
   7  -1   7       44.81       43.71      7.64 o 
   8  -1   7      137.35      131.84     11.46 o 
  -8   0   7       50.40       49.27      5.54 o 
  -7   0   7      173.96      197.24      9.68 o 
  -6   0   7      233.10      212.73      9.74 o 
  -5   0   7        0.69        4.38      4.06 o 
  -4   0   7        1.16       -1.28      3.34 o 
  -3   0   7        0.98        1.44      3.04 o 
  -2   0   7      499.34      473.16     29.67 o 
  -1   0   7      163.78      142.09      5.74 o 
   0   0   7     1248.79     1253.07     95.30 o 
   1   0   7     1042.24     1066.14     37.14 o 
   2   0   7      196.46      174.79     10.75 o 
   3   0   7      212.70      232.02     18.75 o 
   4   0   7      286.80      328.61     11.25 o 
   5   0   7      541.08      547.43     26.99 o 
   6   0   7      853.00      952.27     44.66 o 
   7   0   7       25.68       30.09      4.78 o 
   8   0   7      105.98      101.51      9.79 o 
   9   0   7       84.26       64.49      8.60 o 
  -8   1   7        1.80        0.20      3.71 o 
  -7   1   7        0.01        5.25      3.44 o 
  -6   1   7       49.74       43.20      4.89 o 
  -5   1   7      270.19      245.38     10.47 o 
  -4   1   7       44.81       27.47      4.06 o 
  -3   1   7      137.41      146.46      6.46 o 
  -2   1   7     1737.41     1725.71     92.76 o 
  -1   1   7     1258.12     1289.13     56.99 o 
   0   1   7     2367.16     2418.06     71.16 o 
   1   1   7      764.79      811.02     21.64 o 
   2   1   7      179.56      170.79      8.21 o 
   3   1   7        1.70        2.34      1.00 o 
   4   1   7       75.32       70.45      4.24 o 
   5   1   7      195.07      167.10     14.57 o 
   6   1   7       43.09       40.13      5.73 o 
   7   1   7        3.28        6.69      5.49 o 
   8   1   7       84.33      100.79     10.51 o 
   9   1   7      108.38      102.70     11.46 o 
  -8   2   7        4.30       -2.14      4.01 o 
  -7   2   7      160.50      184.25     14.09 o 
  -6   2   7      381.47      400.56     18.03 o 
  -5   2   7      445.67      478.96     33.80 o 
  -4   2   7      457.03      463.33     42.51 o 
  -3   2   7       33.59       31.80      3.37 o 
  -2   2   7      797.18      799.63     21.05 o 
  -1   2   7      342.54      302.48     19.28 o 
   0   2   7      766.86      742.64     37.29 o 
   1   2   7      119.87      127.83      3.91 o 
   2   2   7       12.62       11.80      3.41 o 
   3   2   7      154.33      144.38      7.80 o 
   4   2   7       38.86       40.09      3.44 o 
   5   2   7        6.30        7.39      4.30 o 
   6   2   7      720.04      783.65     40.13 o 
   7   2   7       97.60       84.79      9.08 o 
   8   2   7      212.78      227.86     15.29 o 
   9   2   7      100.76       78.10      8.84 o 
  10   2   7      110.49       95.78     10.99 o 
  -7   3   7      157.05      162.40     12.06 o 
  -6   3   7      202.47      213.86      9.54 o 
  -5   3   7      432.90      453.77     60.91 o 
  -4   3   7       86.82       80.25      5.97 o 
  -3   3   7      217.88      242.84     10.84 o 
  -2   3   7      758.18      780.85     26.63 o 
  -1   3   7       67.72       69.80      3.79 o 
   0   3   7      627.30      643.91     79.89 o 
   1   3   7      123.27      141.66     18.03 o 
   2   3   7        9.30        6.23      2.92 o 
   3   3   7       11.60        9.89      2.12 o 
   4   3   7      755.63      757.39     25.41 o 
   5   3   7      158.32      151.56      6.76 o 
   6   3   7      229.59      221.89     13.38 o 
   7   3   7        7.52       -0.96      5.25 o 
   8   3   7       76.00       77.62      7.40 o 
   9   3   7       45.51       37.26      7.88 o 
  10   3   7       55.65       46.53      5.08 o 
  -7   4   7       19.34       21.68      6.22 o 
  -6   4   7        1.37        4.72      3.80 o 
  -5   4   7        2.16        3.10      4.78 o 
  -4   4   7      218.91      219.74      9.36 o 
  -3   4   7        3.70        1.65      3.27 o 
  -2   4   7      142.95      147.26      7.09 o 
  -1   4   7      516.63      490.66     21.14 o 
   0   4   7     1795.91     1812.24    188.93 o 
   1   4   7     1743.90     1745.77    186.78 o 
   2   4   7      751.93      730.83     63.41 o 
   3   4   7      330.46      343.12     12.06 o 
   4   4   7      360.27      363.99     12.18 o 
   5   4   7       89.08       85.03      6.69 o 
   6   4   7      193.97      181.28     11.46 o 
   7   4   7      231.06      203.73     12.18 o 
   8   4   7       65.56       75.24      7.88 o 
   9   4   7        1.70        2.39      4.78 o 
  10   4   7        7.46       15.68      4.15 o 
  -6   5   7      118.95      108.77     16.24 o 
  -5   5   7      234.03      241.53     16.60 o 
  -4   5   7      470.10      455.89     36.54 o 
  -3   5   7       18.07       22.58      3.62 o 
  -2   5   7      369.73      388.90     49.56 o 
  -1   5   7      202.32      209.23     10.99 o 
   0   5   7       44.97       46.57      6.21 o 
   1   5   7       47.35       43.22      4.90 o 
   2   5   7       52.73       62.00      4.33 o 
   3   5   7     1379.90     1380.83    120.02 o 
   4   5   7     1409.43     1402.20    106.29 o 
   5   5   7      510.02      493.60     27.59 o 
   6   5   7       77.23       83.12      7.64 o 
   7   5   7      687.17      724.41     31.05 o 
   8   5   7      820.84      850.05     41.32 o 
   9   5   7       94.79       94.58      7.64 o 
  10   5   7       79.33       93.33      7.26 o 
  -5   6   7      130.73      129.05     16.36 o 
  -4   6   7      577.68      545.63     27.57 o 
  -3   6   7      181.35      197.87     21.85 o 
  -2   6   7       45.31       46.62      4.90 o 
  -1   6   7      117.68      132.32      8.36 o 
   1   6   7        3.84        9.31      3.34 o 
   2   6   7       27.29       29.16      7.05 o 
   3   6   7      157.28      145.18     10.39 o 
   4   6   7      747.22      728.19     43.95 o 
   5   6   7      398.29      388.87     14.78 o 
   6   6   7      193.81      166.24     11.23 o 
   7   6   7       44.66       59.47      7.64 o 
   8   6   7      316.03      332.47     22.21 o 
   9   6   7      196.45      219.05     10.79 o 
  10   6   7      332.19      363.04     26.03 o 
  -4   7   7      205.42      165.06     10.71 o 
  -3   7   7      128.91      127.74      7.07 o 
  -2   7   7       72.59       71.18      7.17 o 
  -1   7   7       12.04       21.73      4.54 o 
   0   7   7      235.03      267.03     16.24 o 
   1   7   7      561.29      582.06     27.94 o 
   2   7   7      330.58      359.94     16.48 o 
   3   7   7      187.95      179.13     10.75 o 
   4   7   7       93.69       90.40     14.21 o 
   5   7   7      180.61      205.08     11.46 o 
   6   7   7      404.82      380.00     20.54 o 
   7   7   7       43.14       39.60      7.76 o 
   8   7   7        0.75        0.36      6.21 o 
   9   7   7        4.96       -0.96      6.69 o 
  10   7   7        0.04       -1.91      6.69 o 
  -3   8   7       26.49       19.35      5.49 o 
  -2   8   7      144.98      147.61     12.66 o 
  -1   8   7      343.32      408.66     24.36 o 
   0   8   7      497.86      525.70     27.71 o 
   1   8   7      457.36      417.50     20.06 o 
   2   8   7      362.14      373.07     16.00 o 
   3   8   7      369.41      406.99     18.63 o 
   4   8   7      401.86      385.86     13.73 o 
   5   8   7      147.73      157.47      9.14 o 
   6   8   7        9.10       12.16      2.40 o 
   7   8   7        6.13       11.67      3.97 o 
   8   8   7       71.00       72.13      8.84 o 
   9   8   7        7.25        4.06      6.69 o 
  -2   9   7        1.65       -3.58      5.73 o 
  -1   9   7        3.60       10.51      6.21 o 
   0   9   7       15.45       10.27      6.21 o 
   1   9   7       22.91       23.17      5.97 o 
   2   9   7      157.10      147.67      6.70 o 
   3   9   7       99.85      111.66      5.88 o 
   4   9   7       49.47       39.69      7.17 o 
   5   9   7       15.58       17.20      3.80 o 
   6   9   7      425.88      400.45     16.21 o 
   7   9   7        8.41        8.12      6.93 o 
   8   9   7      103.13      109.87     12.42 o 
   9   9   7       90.10       77.15      8.36 o 
   0  10   7        0.45       -2.63      6.45 o 
   1  10   7      142.47      123.72     10.99 o 
   2  10   7      198.30      192.75     13.85 o 
   3  10   7      188.28      185.50     29.50 o 
   4  10   7      141.99      135.20     15.05 o 
   5  10   7      214.26      228.89     10.30 o 
   6  10   7      468.03      419.41     29.86 o 
   7  10   7       84.89       82.16      8.36 o 
   8  10   7       71.10       51.11      6.93 o 
   3  11   7      163.20      167.19     14.81 o 
   4  11   7      294.45      256.82     14.40 o 
   5  11   7      177.37      169.21      9.00 o 
  -4  -7   8       44.35       40.84      6.45 o 
  -3  -7   8      202.89      232.87     16.24 o 
  -2  -7   8       78.12       90.57      7.59 o 
  -1  -7   8      113.25      131.60     14.33 o 
   0  -7   8      151.35      161.70     15.29 o 
  -6  -6   8      171.40      179.85     17.20 o 
  -5  -6   8      166.54      176.74     14.57 o 
  -4  -6   8      196.73      214.48     16.00 o 
  -3  -6   8      334.59      365.67     24.12 o 
  -2  -6   8      184.88      184.63     13.38 o 
  -1  -6   8      425.06      439.71     30.09 o 
   0  -6   8      146.28      154.30     14.81 o 
   1  -6   8      229.90      217.42     25.44 o 
   2  -6   8       61.21       64.59      5.40 o 
  -7  -5   8       63.24       69.98      9.55 o 
  -6  -5   8       67.29       60.91      9.08 o 
  -5  -5   8      117.64      139.48     12.90 o 
  -4  -5   8      111.43      120.62     11.94 o 
  -3  -5   8        3.63       12.90      6.45 o 
  -2  -5   8        6.45       13.97      5.25 o 
  -1  -5   8      303.92      303.71     11.90 o 
   0  -5   8        0.52        3.99      3.04 o 
   1  -5   8        6.28        9.78      3.16 o 
   2  -5   8       87.76       79.68      6.33 o 
   3  -5   8      117.06      101.91      6.22 o 
   4  -5   8      190.41      169.10     17.20 o 
  -7  -4   8       89.85       76.43      9.31 o 
  -6  -4   8        6.53       16.96      5.73 o 
  -5  -4   8       76.72       94.58     10.03 o 
  -4  -4   8       86.78       86.70      9.31 o 
  -3  -4   8       25.79       15.58      3.70 o 
  -2  -4   8        6.35        9.42      8.96 o 
  -1  -4   8      215.10      228.38     17.32 o 
   0  -4   8      819.64      851.49     44.90 o 
   1  -4   8      913.25      910.87     53.38 o 
   2  -4   8      205.25      221.06      7.53 o 
   3  -4   8       29.42       25.67      3.37 o 
   4  -4   8       81.25       73.90      5.20 o 
   5  -4   8      142.50      130.41     12.90 o 
  -8  -3   8        2.94       -0.55      3.26 o 
  -7  -3   8       24.31       16.00      5.73 o 
  -6  -3   8       38.31       32.24      5.49 o 
  -5  -3   8       61.26       47.53      6.45 o 
  -4  -3   8      530.77      489.37     48.13 o 
  -3  -3   8     1146.02     1172.97     98.76 o 
  -2  -3   8      599.14      611.18     80.01 o 
  -1  -3   8     1404.25     1393.16     60.31 o 
   0  -3   8       26.93       31.99      3.29 o 
   1  -3   8       11.41        4.47      2.96 o 
   2  -3   8       50.23       49.90      3.63 o 
   3  -3   8       28.40       35.75      4.14 o 
   4  -3   8        0.17        0.32      2.52 o 
   5  -3   8        5.71        6.45      6.21 o 
   6  -3   8        1.45        5.73      5.25 o 
  -8  -2   8      229.85      203.45     25.56 o 
  -7  -2   8      275.17      268.59     13.97 o 
  -6  -2   8      512.51      504.30     39.05 o 
  -5  -2   8      418.38      434.45     27.11 o 
  -4  -2   8       33.21       30.29      6.03 o 
  -3  -2   8      162.28      156.56     12.30 o 
  -2  -2   8       35.07       45.16     14.45 o 
  -1  -2   8      693.51      685.36     61.38 o 
   0  -2   8      910.85      938.61     55.53 o 
   1  -2   8      358.48      376.52     14.81 o 
   2  -2   8       16.23       23.70      3.44 o 
   3  -2   8      144.03      142.25      9.31 o 
   4  -2   8       76.15       66.13      6.58 o 
   5  -2   8      148.87      140.92     12.18 o 
   6  -2   8      205.11      219.74     17.67 o 
   7  -2   8       89.65       86.22      9.79 o 
  -8  -1   8       98.33      101.47     10.99 o 
  -7  -1   8       43.34       42.70      4.72 o 
  -6  -1   8       72.70       82.07     18.51 o 
  -5  -1   8       16.25       14.94      3.16 o 
  -4  -1   8        3.59        3.64      2.51 o 
  -3  -1   8      442.78      450.10     28.51 o 
  -2  -1   8       19.33       16.32      3.79 o 
  -1  -1   8      782.26      799.44     29.86 o 
   0  -1   8       73.54       70.93      4.21 o 
   1  -1   8      303.68      306.61     28.06 o 
   2  -1   8       22.54       19.59      2.78 o 
   3  -1   8       35.67       38.62      3.80 o 
   4  -1   8      184.36      199.70     24.24 o 
   5  -1   8      177.03      194.66     13.14 o 
   6  -1   8      470.91      429.44     25.32 o 
   7  -1   8      230.97      259.15     21.73 o 
  -7   0   8        2.11        6.14      3.96 o 
  -6   0   8        0.02        0.14      3.25 o 
  -5   0   8       20.92       23.41      5.73 o 
  -4   0   8       21.87       28.74      3.27 o 
  -3   0   8      456.80      451.62     22.85 o 
  -2   0   8      356.30      335.99     21.46 o 
  -1   0   8     2025.04     2062.78     72.20 o 
   0   0   8      590.74      605.02     18.35 o 
   1   0   8     1514.42     1602.37     54.93 o 
   2   0   8      379.18      390.29     42.39 o 
   3   0   8       81.83       97.69      8.60 o 
   4   0   8       42.67       40.36      5.73 o 
   5   0   8       50.24       55.17      5.73 o 
   6   0   8      220.88      192.51     13.38 o 
   7   0   8      192.10      234.07     17.91 o 
   8   0   8        5.05        2.39      7.17 o 
  -7   1   8        5.93        7.64      4.73 o 
  -6   1   8       78.08       66.49     14.81 o 
  -5   1   8      434.65      409.21     28.78 o 
  -4   1   8      183.70      192.35     14.33 o 
  -3   1   8      685.59      771.93     25.88 o 
  -2   1   8      110.77      111.31      9.91 o 
  -1   1   8      599.51      622.16     24.21 o 
   0   1   8      376.97      395.99     12.66 o 
   1   1   8      143.86      142.76     15.52 o 
   2   1   8        0.37        1.19      4.30 o 
   3   1   8        0.41       -2.72      6.33 o 
   4   1   8       18.99       25.54      2.69 o 
   5   1   8       52.14       52.78      6.93 o 
   6   1   8      634.47      641.53     33.44 o 
   7   1   8      600.18      604.99     32.48 o 
   8   1   8       19.68       30.33      5.97 o 
   9   1   8       39.94       21.50      8.60 o 
  -7   2   8      175.87      151.47     10.13 o 
  -6   2   8      253.47      247.57     12.44 o 
  -5   2   8      447.79      423.63     16.34 o 
  -4   2   8      206.82      212.67     17.08 o 
  -3   2   8        8.36        6.43      3.56 o 
  -2   2   8      130.42      141.77     16.69 o 
  -1   2   8        1.36        6.98      2.08 o 
   0   2   8       20.95       22.99      3.94 o 
   1   2   8       94.72       84.93      6.55 o 
   2   2   8       41.03       46.93      3.35 o 
   3   2   8       29.91       42.96      3.83 o 
   4   2   8      262.39      294.94     23.41 o 
   5   2   8      199.93      195.37     12.90 o 
   6   2   8      307.58      319.10     20.06 o 
   7   2   8      333.36      385.02     19.35 o 
   8   2   8       24.95       22.45      7.40 o 
   9   2   8      120.22      144.50     12.18 o 
  -6   3   8       64.01       63.55      6.02 o 
  -5   3   8      151.14      164.75     18.99 o 
  -4   3   8       17.52       16.04      3.37 o 
  -3   3   8      679.85      755.24     39.41 o 
  -2   3   8       10.70       10.18      2.78 o 
  -1   3   8      418.23      424.57     14.43 o 
   0   3   8      459.09      459.35     36.54 o 
   1   3   8      974.60      938.92     61.26 o 
   2   3   8      400.77      410.15     14.09 o 
   3   3   8       24.07       20.76      3.94 o 
   4   3   8       24.08       23.17      5.97 o 
   5   3   8      178.44      193.70     13.85 o 
   6   3   8      134.77      161.22     10.75 o 
   7   3   8       63.35       64.01      7.88 o 
   8   3   8        7.81       12.18      7.17 o 
   9   3   8        4.12        3.82      5.25 o 
  -6   4   8       83.77       77.25     13.85 o 
  -5   4   8      152.51      163.15     16.12 o 
  -4   4   8      180.06      177.30      9.08 o 
  -3   4   8      391.81      393.38     35.71 o 
  -2   4   8      105.44      130.30     19.47 o 
  -1   4   8     1422.86     1537.44     56.37 o 
   0   4   8      524.49      509.58     46.46 o 
   1   4   8      544.82      513.39     19.82 o 
   2   4   8      225.66      262.90     13.38 o 
   3   4   8      226.71      219.43      9.55 o 
   4   4   8      398.86      414.83     14.21 o 
   5   4   8      120.95      121.57      8.72 o 
   6   4   8        0.85        5.02      5.97 o 
   7   4   8      121.02      123.96      9.55 o 
   8   4   8       26.47       32.72      5.97 o 
   9   4   8       37.37       26.03      5.97 o 
  -5   5   8      279.22      269.93     15.17 o 
  -4   5   8      242.27      250.38     13.87 o 
  -3   5   8       23.87       30.17     10.03 o 
  -2   5   8       93.07       99.92      9.79 o 
  -1   5   8        4.15        0.48      3.58 o 
   0   5   8        3.66        1.91      5.25 o 
   1   5   8      200.04      204.13     16.24 o 
   2   5   8      821.16      786.32     71.29 o 
   3   5   8      181.36      191.60      8.84 o 
   4   5   8      173.89      172.91     15.64 o 
   5   5   8     1483.49     1499.31     86.94 o 
   6   5   8      746.97      700.29     37.02 o 
   7   5   8      646.20      666.85     32.96 o 
   8   5   8      312.87      310.74     21.02 o 
   9   5   8      113.06       95.78      9.55 o 
  -4   6   8      113.36      122.48      8.40 o 
  -3   6   8      153.00      135.97      8.44 o 
  -2   6   8       38.29       32.72      6.45 o 
  -1   6   8       49.39       58.99      7.17 o 
   1   6   8     1755.54     1921.74     76.19 o 
   2   6   8      836.25      856.54     26.04 o 
   3   6   8       74.02       78.80      4.60 o 
   4   6   8        1.81       -2.59      2.94 o 
   5   6   8       47.27       37.37      3.49 o 
   6   6   8      156.52      171.49     12.18 o 
   7   6   8      316.27      306.68     16.72 o 
   8   6   8      260.72      242.43     19.35 o 
   9   6   8       97.92       90.04      9.08 o 
  -3   7   8       39.12       39.41      6.45 o 
  -2   7   8       62.96       72.37      9.08 o 
  -1   7   8      380.94      389.08     20.06 o 
   0   7   8      310.71      315.75     15.05 o 
   2   7   8      348.09      363.76     18.15 o 
   3   7   8      235.14      243.03     30.33 o 
   4   7   8      205.15      200.00      8.69 o 
   5   7   8        3.82        1.43      2.87 o 
   6   7   8       58.41       53.98      7.17 o 
   7   7   8      127.93      124.44      9.55 o 
   8   7   8       11.86       14.57      4.54 o 
   9   7   8        0.19        5.70      4.62 o 
  -2   8   8       23.17       20.54      5.73 o 
  -1   8   8        5.91        0.24      4.54 o 
   0   8   8      358.10      393.38     22.93 o 
   1   8   8      434.80      441.14     21.97 o 
   2   8   8      375.34      428.49     20.30 o 
   3   8   8       84.16       71.41      6.21 o 
   4   8   8        1.21        1.58      4.42 o 
   5   8   8       17.82       14.26      2.74 o 
   6   8   8      139.96      127.30     11.70 o 
   7   8   8      228.90      224.81     12.30 o 
   8   8   8       50.79       60.67      6.93 o 
   9   8   8       79.09       69.26      9.31 o 
  -1   9   8      109.41      101.03     10.51 o 
   0   9   8       11.72       10.99      7.17 o 
   2   9   8       39.81       41.28      4.05 o 
   3   9   8       36.68       43.42      5.25 o 
   4   9   8       93.42      100.98      5.90 o 
   5   9   8      138.99      135.66      9.55 o 
   6   9   8      481.64      455.08     46.93 o 
   7   9   8      306.10      290.91     20.78 o 
   8   9   8       13.82       19.11      5.49 o 
   1  10   8      262.48      278.49     20.54 o 
   2  10   8      233.87      208.27     13.85 o 
   3  10   8      118.62      104.64      9.79 o 
   4  10   8       93.57       99.48      6.33 o 
   5  10   8      101.65      103.49      6.63 o 
   6  10   8      140.71      117.51     10.51 o 
  -4  -6   9      198.74      152.62     12.90 o 
  -3  -6   9       84.73       82.16     10.75 o 
  -2  -6   9       91.28      108.91     11.23 o 
  -1  -6   9      264.48      250.79     21.97 o 
   0  -6   9      144.27      157.54      9.27 o 
  -5  -5   9       22.92       20.06      5.97 o 
  -4  -5   9        2.05        6.93      5.02 o 
  -3  -5   9       14.53        8.12      7.17 o 
  -2  -5   9       96.97       82.40      9.08 o 
  -1  -5   9        0.71        6.10      3.79 o 
   0  -5   9      131.30      118.84     24.24 o 
   1  -5   9      304.96      288.43     12.60 o 
   2  -5   9      276.74      229.64     13.90 o 
  -6  -4   9       12.10       11.70      7.88 o 
  -5  -4   9       44.04       44.19      6.93 o 
  -4  -4   9      252.47      261.30     21.97 o 
  -3  -4   9      654.16      679.51     44.42 o 
  -2  -4   9      593.71      550.29     35.11 o 
  -1  -4   9      128.43      140.35     15.29 o 
   0  -4   9      160.05      164.41     27.59 o 
   1  -4   9        5.99        3.65      3.31 o 
   2  -4   9       93.33       80.93      5.81 o 
   3  -4   9       14.28       18.04      3.55 o 
   4  -4   9        4.87        0.00      4.54 o 
  -6  -3   9      212.05      238.61     16.72 o 
  -5  -3   9      721.49      781.02     53.02 o 
  -4  -3   9      975.46      971.16     87.78 o 
  -3  -3   9      533.98      502.10     38.33 o 
  -2  -3   9       62.15       73.72     22.93 o 
  -1  -3   9        0.79       -3.33      3.84 o 
   0  -3   9        3.53        3.07      2.61 o 
   1  -3   9      188.64      175.63      7.99 o 
   2  -3   9       48.13       37.26      4.64 o 
   3  -3   9       31.81       28.15      5.37 o 
   4  -3   9        0.25       10.51      6.69 o 
   5  -3   9       11.31        5.97      7.17 o 
  -7  -2   9       12.32        9.08      5.25 o 
  -6  -2   9        7.20       10.75      6.93 o 
  -5  -2   9        7.15        4.78      4.78 o 
  -4  -2   9        4.56        9.43      4.38 o 
  -3  -2   9      360.43      369.41     44.66 o 
  -2  -2   9      786.03      833.22     59.35 o 
  -1  -2   9       49.04       61.58      4.56 o 
   0  -2   9       50.58       56.43      6.93 o 
   1  -2   9      128.39      121.84     11.70 o 
   2  -2   9      297.84      302.12     11.62 o 
   3  -2   9      120.81      130.10     10.75 o 
   4  -2   9      102.84      103.90      9.55 o 
   5  -2   9      145.88      133.99     11.94 o 
   6  -2   9       74.47       87.42     10.51 o 
  -7  -1   9        1.71       -0.72      5.25 o 
  -6  -1   9       11.48        7.40      5.49 o 
  -5  -1   9        0.29       -4.30      4.54 o 
  -4  -1   9      407.80      386.05     20.30 o 
  -3  -1   9      380.37      372.18     18.63 o 
  -2  -1   9      218.80      214.06     16.24 o 
  -1  -1   9      131.93      120.68      6.59 o 
   0  -1   9      462.28      490.26     33.32 o 
   1  -1   9      159.57      171.02      7.51 o 
   2  -1   9      729.56      744.01     26.68 o 
   3  -1   9      182.11      208.86      9.41 o 
   4  -1   9      143.99      145.22      9.79 o 
   5  -1   9      111.45      136.62     12.18 o 
   6  -1   9       15.99       17.67      5.49 o 
   7  -1   9       30.07       17.67      7.88 o 
  -7   0   9        0.60        3.86      5.74 o 
  -6   0   9       57.39       60.94      5.88 o 
  -5   0   9      360.35      328.19     29.02 o 
  -4   0   9      612.60      685.24     35.11 o 
  -3   0   9      357.86      354.38     46.22 o 
  -2   0   9      703.92      626.97     33.44 o 
  -1   0   9       40.58       35.74     15.05 o 
   0   0   9      368.02      434.22     19.59 o 
   1   0   9      156.42      166.70      9.20 o 
   2   0   9       64.41       70.01      5.61 o 
   3   0   9       14.38       16.37      3.46 o 
   4   0   9       33.84       24.66      4.66 o 
   5   0   9        2.78        5.97      6.69 o 
   6   0   9       51.12       64.01      7.40 o 
   7   0   9      237.77      186.54     16.48 o 
  -6   1   9      149.46      150.16     16.72 o 
  -5   1   9      306.75      291.74     45.62 o 
  -4   1   9      395.87      330.03     14.45 o 
  -3   1   9       90.81       88.83      6.93 o 
  -2   1   9       45.30       52.22      4.22 o 
  -1   1   9      101.99      107.44      6.81 o 
   0   1   9       98.79      106.36      6.81 o 
   1   1   9      103.87      103.44      6.69 o 
   2   1   9       54.98       58.82     13.73 o 
   3   1   9      223.27      211.87      9.45 o 
   4   1   9      575.86      546.00     30.57 o 
   5   1   9      597.99      542.65     33.44 o 
   6   1   9      199.66      197.76     12.18 o 
   7   1   9      480.50      451.65     28.18 o 
   8   1   9       49.24       56.13      7.64 o 
  -6   2   9       47.09       47.22      6.37 o 
  -5   2   9       38.70       47.99     13.85 o 
  -4   2   9       62.17       57.99      5.37 o 
  -3   2   9       33.05       32.32      3.70 o 
  -2   2   9      295.08      304.17     19.39 o 
  -1   2   9        4.35       10.83      4.06 o 
   0   2   9      885.32      855.39     77.98 o 
   1   2   9      171.52      156.12      7.05 o 
   2   2   9      249.33      241.95     14.33 o 
   3   2   9        2.19        8.44      3.04 o 
   4   2   9       12.23        8.05      2.06 o 
   5   2   9       84.76       86.94      9.55 o 
   6   2   9      185.16      203.50     12.42 o 
   7   2   9      334.08      337.96     21.50 o 
   8   2   9       90.70       96.02     10.03 o 
  -6   3   9       12.03       17.24      9.43 o 
  -5   3   9      121.57      109.44      9.55 o 
  -4   3   9      203.93      205.03     18.39 o 
  -3   3   9      332.63      303.33     18.63 o 
  -2   3   9      579.55      589.44     44.07 o 
  -1   3   9      187.50      176.10     23.65 o 
   0   3   9     1220.91     1250.99     39.41 o 
   1   3   9      306.48      298.95     42.04 o 
   2   3   9      223.51      223.62     32.01 o 
   3   3   9      108.04      100.02      5.90 o 
   4   3   9       23.97       23.94      2.62 o 
   5   3   9        0.06        2.63      6.45 o 
   6   3   9        7.12        7.17      4.78 o 
   7   3   9       40.14       48.49      8.12 o 
   8   3   9        0.45       -2.63      5.25 o 
  -5   4   9      148.27      134.45     20.42 o 
  -4   4   9      336.53      348.46     33.80 o 
  -3   4   9      190.12      217.94     10.60 o 
  -2   4   9        1.13        8.12      3.58 o 
  -1   4   9      109.42      121.57      8.60 o 
   0   4   9      339.25      325.70     35.23 o 
   1   4   9      272.51      263.99     24.72 o 
   2   4   9      224.02      201.87     16.24 o 
   3   4   9       17.29       13.21      2.86 o 
   4   4   9       42.36       28.90      5.49 o 
   5   4   9      434.79      406.51     22.69 o 
   6   4   9      319.67      279.69     19.11 o 
   7   4   9      184.02      193.46     12.66 o 
   8   4   9       82.59       95.30     10.99 o 
   9   4   9        3.50        8.36      7.64 o 
  -4   5   9       28.41       22.04      4.21 o 
  -3   5   9       65.00       65.71      5.40 o 
  -2   5   9      134.00      130.51     10.63 o 
  -1   5   9      217.58      227.14     13.14 o 
   0   5   9       78.32       80.76      9.31 o 
   1   5   9       35.83       41.25      8.24 o 
   2   5   9      637.29      660.97     66.40 o 
   3   5   9      523.06      555.73     58.88 o 
   4   5   9      409.87      425.76     14.26 o 
   5   5   9      903.16      863.66     43.47 o 
   6   5   9      775.41      770.99     41.08 o 
   7   5   9      245.71      255.80     18.39 o 
   8   5   9       95.43      106.52     10.51 o 
   9   5   9       14.06       14.81      7.64 o 
  -4   6   9        0.28        2.15      5.73 o 
  -3   6   9       23.38       22.62      6.69 o 
  -2   6   9      574.25      627.68     41.56 o 
   0   6   9      762.03      737.79     40.36 o 
   1   6   9      112.12      102.74     11.23 o 
   2   6   9       67.58       76.23      8.72 o 
   3   6   9        1.44        9.85      3.46 o 
   4   6   9        3.69        2.60      2.56 o 
   5   6   9       46.21       32.48      7.40 o 
   6   6   9       49.42       47.53      7.40 o 
   7   6   9       36.32       31.53      8.60 o 
   8   6   9        8.99        8.36      6.45 o 
  -2   7   9      161.31      185.10     15.52 o 
  -1   7   9       35.02       46.57      6.45 o 
   0   7   9      207.98      258.67     14.09 o 
   1   7   9      470.30      504.92     26.03 o 
   2   7   9      255.81      228.81     13.38 o 
   3   7   9       25.42       27.76      3.77 o 
   4   7   9      102.76      103.35      5.64 o 
   5   7   9      171.09      186.39     22.93 o 
   6   7   9       85.62       72.85      7.64 o 
   7   7   9       30.28       36.54      5.49 o 
   8   7   9       42.18       40.84      8.36 o 
  -1   8   9       34.53       37.98      6.93 o 
   0   8   9        2.03        1.91      7.40 o 
   1   8   9       28.13       24.84      5.97 o 
   2   8   9       91.19       88.85      7.64 o 
   3   8   9       16.79       23.88      5.25 o 
   4   8   9       45.14       38.99      4.98 o 
   5   8   9      136.11      146.36     10.75 o 
   6   8   9      210.98      183.67     17.67 o 
   7   8   9      221.81      199.43     17.44 o 
   8   8   9       24.16       18.23      5.25 o 
   1   9   9      125.54      161.46     12.90 o 
   2   9   9      439.25      395.53     26.27 o 
   3   9   9      349.66      345.61     22.21 o 
   4   9   9      127.98      111.54      9.55 o 
   5   9   9       33.70       32.13      4.23 o 
   6   9   9       59.08       56.11      5.45 o 
   7   9   9      217.90      220.69     21.26 o 
  -2  -5  10      291.72      338.20     23.41 o 
  -1  -5  10      107.80      114.17     10.99 o 
  -4  -4  10      475.12      553.40     33.20 o 
  -3  -4  10      264.76      214.96     21.26 o 
  -2  -4  10       28.38       33.20      6.69 o 
  -1  -4  10        2.69        3.06      5.61 o 
   0  -4  10       16.07       17.79      4.76 o 
   1  -4  10        1.85        0.36      3.36 o 
   2  -4  10       39.13       27.10      4.54 o 
  -5  -3  10      117.89       98.16     10.27 o 
  -4  -3  10       67.04       68.55      9.08 o 
  -3  -3  10       24.53       31.36      5.11 o 
  -2  -3  10        2.95        2.43      3.43 o 
  -1  -3  10       65.85       63.18      5.82 o 
   0  -3  10        2.61        6.56      5.97 o 
   1  -3  10       54.70       56.61      4.82 o 
   2  -3  10      106.97      113.54      7.21 o 
   3  -3  10       76.05       50.40      9.31 o 
  -5  -2  10       26.31       18.39      5.97 o 
  -4  -2  10        9.99       11.08      3.83 o 
  -3  -2  10       66.87       72.95      6.93 o 
  -2  -2  10       28.38       34.06      4.72 o 
  -1  -2  10       46.31       58.63     22.57 o 
   0  -2  10       78.10       75.12      5.74 o 
   1  -2  10      167.21      198.69     14.33 o 
   2  -2  10      222.38      213.40     11.74 o 
   3  -2  10      386.51      371.15     17.79 o 
   4  -2  10       91.56      108.20      9.79 o 
   5  -2  10       38.50       35.83      8.60 o 
  -5  -1  10      399.96      465.98     37.98 o 
  -4  -1  10      636.50      601.87     64.73 o 
  -3  -1  10      584.92      552.37     34.75 o 
  -2  -1  10      400.86      399.00     58.64 o 
  -1  -1  10      230.91      233.19     24.60 o 
   0  -1  10       71.85       73.52      6.09 o 
   1  -1  10       95.37      108.13      8.36 o 
   2  -1  10       68.21       58.80      4.38 o 
   3  -1  10      132.08      140.30      8.72 o 
   4  -1  10       23.95       27.47      7.40 o 
   5  -1  10        5.30        0.48      7.64 o 
  -5   0  10      156.77      155.49     13.38 o 
  -4   0  10      316.19      331.75     22.45 o 
  -3   0  10      145.55      160.66     22.33 o 
  -2   0  10      237.03      249.11     24.24 o 
  -1   0  10       55.98       44.56      6.33 o 
   0   0  10      120.30      129.88     13.85 o 
   1   0  10        7.07       12.92      3.97 o 
   2   0  10        0.74       -3.04      3.58 o 
   3   0  10      188.98      200.53     14.81 o 
   4   0  10      204.15      181.52     13.61 o 
   5   0  10      206.57      199.43     14.57 o 
   6   0  10      139.30      164.56     15.29 o 
  -5   1  10        6.01       10.27      5.49 o 
  -4   1  10        6.03        3.58      4.54 o 
  -3   1  10       63.05       70.90     18.03 o 
  -2   1  10        3.49        2.34      3.75 o 
  -1   1  10       49.97       29.61      4.42 o 
   0   1  10       37.89       43.17      4.24 o 
   1   1  10      606.86      581.24     79.65 o 
   2   1  10      437.97      434.35     18.99 o 
   3   1  10      747.48      751.90     55.77 o 
   4   1  10      192.05      182.95     12.42 o 
   5   1  10      122.07      144.02     12.66 o 
   6   1  10       52.53       44.90      8.60 o 
   7   1  10        5.78        4.30      5.97 o 
  -5   2  10       70.53       62.10      7.40 o 
  -4   2  10      225.28      260.82     17.20 o 
  -3   2  10      407.48      454.76     22.69 o 
  -2   2  10      603.74      588.79     51.35 o 
  -1   2  10      117.83      118.17     14.45 o 
   0   2  10       13.33       13.69      4.30 o 
   1   2  10       96.38      114.76     13.85 o 
   2   2  10        6.55       15.11      3.83 o 
   3   2  10       80.19       95.77      5.17 o 
   4   2  10       83.96       87.89      8.60 o 
   5   2  10       56.92       51.83      8.36 o 
   6   2  10       21.27        7.40      5.49 o 
   7   2  10        0.55       -2.15      5.49 o 
  -5   3  10      161.77      163.12     26.63 o 
  -4   3  10      369.38      369.43     17.17 o 
  -3   3  10      585.54      666.37     43.23 o 
  -2   3  10      225.93      248.40     16.72 o 
  -1   3  10       45.43       48.52      8.48 o 
   0   3  10      176.76      163.81      8.03 o 
   1   3  10      260.48      262.28     23.17 o 
   2   3  10      121.44      113.44     15.64 o 
   3   3  10       33.63       32.80      8.84 o 
   4   3  10       93.42       84.89     12.54 o 
   5   3  10       50.68       43.23      6.69 o 
   6   3  10       38.61       49.44      7.88 o 
   7   3  10        4.67        2.87      5.49 o 
  -4   4  10        4.89        0.72      7.17 o 
  -3   4  10       46.08       31.57      7.05 o 
  -2   4  10        0.23       12.42      6.69 o 
  -1   4  10        2.16        2.63      4.78 o 
   0   4  10      251.01      227.86     26.63 o 
   1   4  10      153.66      164.94     19.23 o 
   2   4  10      185.21      198.30     22.21 o 
   3   4  10      515.58      505.44     39.77 o 
   4   4  10      344.28      395.60     19.23 o 
   5   4  10      207.49      191.55     13.85 o 
   6   4  10      372.00      331.04     23.17 o 
   7   4  10       75.02       46.81      7.40 o 
   8   4  10       82.69       71.18      9.79 o 
  -3   5  10        1.72        2.77      6.09 o 
  -2   5  10       18.83       30.33      7.64 o 
  -1   5  10      186.46      181.04     13.38 o 
   0   5  10       80.90       91.12     16.48 o 
   1   5  10      604.48      570.84     30.81 o 
   2   5  10      441.60      462.79     52.78 o 
   3   5  10      568.71      543.85     29.14 o 
   4   5  10      270.65      298.89     22.81 o 
   5   5  10       93.43       82.64      8.12 o 
   6   5  10       72.04       84.07      9.79 o 
   7   5  10       19.12       19.82      5.49 o 
   8   5  10        0.34        3.34      5.49 o 
  -2   6  10      308.36      310.26     23.17 o 
  -1   6  10      106.29      112.02     10.27 o 
   0   6  10       20.47       22.21      6.69 o 
   1   6  10       14.54       14.99      7.17 o 
   2   6  10        0.55       -7.17      4.78 o 
   3   6  10        8.78       10.60      4.29 o 
   4   6  10       10.67       16.59      4.66 o 
   5   6  10        1.55        7.64      5.97 o 
   6   6  10       26.33       23.88      8.12 o 
   7   6  10        5.19        5.97      5.02 o 
  -1   7  10      252.07      245.05     17.20 o 
   0   7  10      149.37      145.46     11.94 o 
   1   7  10        9.13       11.46      5.02 o 
   2   7  10       63.44       66.48      5.73 o 
   3   7  10      260.93      257.61     16.00 o 
   4   7  10       59.13       61.48      5.16 o 
   5   7  10       42.68       48.96      6.93 o 
   6   7  10      111.88      127.30     10.51 o 
   7   7  10       79.88       58.76      8.12 o 
   0   8  10       54.21       49.92      7.17 o 
   1   8  10       49.64       55.17      8.12 o 
   2   8  10      134.31      149.76     13.14 o 
   3   8  10      506.89      426.12     52.67 o 
   4   8  10      181.39      170.66     17.56 o 
   5   8  10       44.81       21.26      8.60 o 
   6   8  10       22.05       21.97      8.12 o 
  -2  -3  11       24.87       19.63      4.90 o 
  -1  -3  11      101.39      105.78      8.32 o 
   0  -3  11       35.35       32.13      4.52 o 
   1  -3  11       20.38       15.82      4.53 o 
  -3  -2  11      269.46      246.34     14.93 o 
  -2  -2  11      154.47      146.26      9.56 o 
  -1  -2  11      149.29      159.00     30.93 o 
   0  -2  11      154.87      162.88      9.63 o 
   1  -2  11      229.42      241.27     16.36 o 
   2  -2  11       71.48       70.59      9.08 o 
   3  -2  11       51.81       52.78      7.40 o 
  -4  -1  11      291.40      276.34     23.41 o 
  -3  -1  11      218.53      226.56     12.67 o 
  -2  -1  11       43.55       43.95     10.51 o 
  -1  -1  11       82.82       73.12      6.33 o 
   0  -1  11       12.86        9.05     10.03 o 
   1  -1  11        2.70       -0.48      5.25 o 
   2  -1  11       10.90       13.94      4.52 o 
   3  -1  11       73.14       70.94      7.88 o 
   4  -1  11       51.69       48.49      7.40 o 
  -4   0  11        4.58       12.90      8.12 o 
  -3   0  11       17.98       13.61      3.88 o 
  -2   0  11       74.87       76.61      6.39 o 
  -1   0  11        3.79        5.02      3.38 o 
   0   0  11        6.25        6.55      3.16 o 
   1   0  11      251.17      227.49     29.97 o 
   2   0  11      300.71      253.10     32.96 o 
   3   0  11      586.67      529.70     25.78 o 
   4   0  11      502.06      475.54     32.24 o 
   5   0  11      114.00      117.03      9.55 o 
  -4   1  11       76.40       95.06     10.27 o 
  -3   1  11       85.29       69.76      7.05 o 
  -2   1  11      197.97      195.15     11.23 o 
  -1   1  11      250.22      227.24     22.45 o 
   0   1  11       11.11       12.23      6.33 o 
   1   1  11       64.20       57.93      5.61 o 
   2   1  11      152.11      157.76      9.73 o 
   3   1  11      184.05      191.00     10.07 o 
   4   1  11      111.06      119.42     11.94 o 
   5   1  11        3.42       -0.72      5.49 o 
  -4   2  11      477.39      490.82     39.89 o 
  -3   2  11      383.36      393.38     30.33 o 
  -2   2  11      138.16      159.27      8.87 o 
  -1   2  11       37.40       40.64      5.33 o 
   0   2  11       29.35       22.20     12.54 o 
   1   2  11       10.30       12.89     11.23 o 
   2   2  11       33.38       23.61      3.73 o 
   3   2  11       21.85       13.08      3.26 o 
   4   2  11        0.14        3.34      5.97 o 
   5   2  11        0.44       -4.30      7.88 o 
   6   2  11        2.42        4.06      5.97 o 
  -3   3  11      135.71      132.32     11.70 o 
  -2   3  11      291.84      301.66     21.73 o 
  -1   3  11       78.92       65.63      5.73 o 
   0   3  11       61.47       57.16      5.27 o 
   1   3  11       81.29       74.61     14.21 o 
   2   3  11      527.64      492.10     32.24 o 
   3   3  11      203.64      214.33     17.20 o 
   4   3  11      195.13      178.66     12.66 o 
   5   3  11       22.40       22.45      5.97 o 
   6   3  11        5.68       19.11      6.21 o 
  -3   4  11        3.07       -3.82      7.64 o 
  -2   4  11        2.24        0.00      5.02 o 
  -1   4  11      169.43      201.27     26.27 o 
   0   4  11       21.69       20.60      4.70 o 
   1   4  11      192.62      187.20     25.56 o 
   2   4  11     1103.27     1120.89    182.60 o 
   3   4  11      536.01      496.37     54.46 o 
   4   4  11      345.70      300.70     19.59 o 
   5   4  11       70.83       55.89      7.88 o 
   6   4  11       33.27       31.77      7.17 o 
  -2   5  11      183.89      211.62     14.57 o 
  -1   5  11      112.34      110.11     10.51 o 
   0   5  11       56.20       58.57     19.35 o 
   1   5  11      147.82      120.62     13.61 o 
   2   5  11      183.28      189.64     12.06 o 
   3   5  11       54.35       51.13     16.72 o 
   4   5  11        0.69        4.78      5.49 o 
   5   5  11        1.06       -1.43      7.17 o 
   6   5  11       13.56        7.17      6.45 o 
  -1   6  11        0.46       -2.15      6.21 o 
   0   6  11       16.37       26.27      6.45 o 
   1   6  11        4.94        2.63      4.30 o 
   2   6  11       76.26       66.02      5.50 o 
   3   6  11       45.44       52.43      5.15 o 
   4   6  11       67.10       54.46      7.17 o 
   5   6  11        9.50        6.69      5.73 o 
   6   6  11        7.98        2.63      7.40 o 
   1   7  11       61.16       70.70      7.88 o 
   2   7  11      107.69       88.81      7.28 o 
   3   7  11      160.77      179.54     28.30 o 
   4   7  11      132.90      120.14     11.70 o 
   5   7  11       31.89       28.66      8.60 o 
  -1   0  12      111.01       94.98     10.75 o 
   0   0  12      247.43      214.52     18.99 o 
   1   0  12      249.34      241.34     12.51 o 
   2   0  12      331.36      307.85     26.87 o 
  -2   1  12       86.25       83.62      7.00 o 
  -1   1  12       38.38       39.25      5.21 o 
   0   1  12       92.73       84.76     10.87 o 
   1   1  12        1.91        6.30      3.96 o 
   2   1  12        2.60        5.88      4.04 o 
   3   1  12        1.21       -1.43      5.49 o 
  -1   2  12        2.54        6.93      4.24 o 
   0   2  12       11.02       13.39      7.17 o 
   1   2  12       11.88        6.40      3.49 o 
   2   2  12       37.11       35.23      4.86 o 
   3   2  12       16.14       22.45      8.36 o 
   4   2  12       74.94       69.50      9.08 o 
  -1   3  12      153.89      148.30     25.44 o 
   0   3  12      344.82      354.42     32.84 o 
   1   3  12       10.69        4.46      3.96 o 
   2   3  12      375.46      395.96     37.74 o 
   3   3  12      296.99      253.65     17.20 o 
   4   3  12      102.55      117.51     12.18 o 
   0   4  12      327.64      310.21     22.33 o 
   1   4  12       34.43       34.37      4.98 o 
   2   4  12      132.67      124.27     10.63 o 
   3   4  12      141.50      149.71     13.97 o 
   4   4  12       44.76       25.32      6.69 o 
   1   5  12        0.03       -5.81      5.11 o 
   2   5  12       43.17       49.45      5.74 o 
   3   5  12      114.44      114.29      7.43 o 
                                                 
